# Supplementary material for: Transcriptomic analyses of rice (Oryza sativa) genes and non-coding RNAs under nitrogen starvation using multiple omics technologies
Source: BMC Genomics. 2018 Jul 13;19:532. doi: 10.1186/s12864-018-4897-1 (PMC6043990; doi:10.1186/s12864-018-4897-1)
Supplement: Supplementary file 2 — Table S1. Read statistics of the four types of transcriptome data used in this study. Table S2. List of genes involved in nitrogen source uptake, assimilation and transport and their expression level in rice. Table S3. List of amino acid/peptide transporter genes and their expression level in rice. Table S4. Pipeline for identification of putative long non-coding RNAs in rice. Table S5. List of putative long non-coding RNAs identified in this study and their expression level in rice. Table S6. List of miRNAs analyzed in this study and their expression level in rice. Table S7. List of microRNA-targeted genes identified by Degradome-Seq. Table S8. Oligonucleotide sequences used in this study. (XLSX 1030 kb) [file 12864_2018_4897_MOESM2_ESM.xlsx]

## Sheet: Table S1.
	Table S1. Read statistics of the four types of transcriptome data used in this study.
	- Strand-specific RNA-Seq
	Sample Name	Raw Reads	Genome-alined
	NC-Root	44982276	41256577
	NC-Shoot	40340692	38708625
	Root_-N_0D	46305580	42353950
	Root_-N_1D	39422438	36753294
	Root_-N_3D	40470104	37454123
	Root_-N_5D	36666360	31713237
	Root_-N_7D	46180760	40346856
	Shoot_-N_0D	43182458	41372279
	Shoot_-N_1D	48712784	46806348
	Shoot_-N_3D	42041466	40433735
	Shoot_-N_5D	35885362	34529262
	Shoot_-N_7D	49096674	46999841
	Total	513286954	478728127
	- Small RNA-Seq
	Sample Name	Adapter-clipped (18nt ≤ Read ≤ 26nt)	Repeat-filtered	Genome-alined
	NC-Root	41432704	34129997	24391774
	NC-Shoot	30106359	28474501	23673589
	Root_-N_0D	31560740	29135162	19201675
	Root_-N_1D	36729406	31590347	24148397
	Root_-N_3D	35834740	32108968	23257991
	Root_-N_5D	37154096	33599158	21375382
	Root_-N_7D	44622186	35912754	20971891
	Shoot_-N_0D	48075665	45105687	38219198
	Shoot_-N_1D	32129183	29116325	24359001
	Shoot_-N_3D	36104243	30948343	25542032
	Shoot_-N_5D	32031998	30024741	24995177
	Shoot_-N_7D	25590000	21714571	17741264
	Total	431371320	381860554	287877371
	- 2P-Seq
	Sample Name	Raw reads	Adapter-clipped	20nt ≤ Read ≤ 93nt	Genome-alined
	2P_-N-Pooled	69184708	66484231	58847950	49690626
	2P_NC-Root	49523227	48706504	38848611	34287753
	2P_NC-Shoot	47629902	46678780	36278788	33421259
	Total	166337837	161869515	133975349	117399638
	- Degradome sequencing
	Sample Name	Adapter-clipped	Read ≥ 25 nt	Repeat-filtered	CleaveLand4
	Root_-N_7D	121755088	121284503	78,519,939 (818,345)	43934570

## Sheet: Table S2.
	Table S2. List of genes involved in nitrogen source uptake, assimilation and transport and their expression level in rice.
	Red-bolded; genes represented in Fig. 2B.
				Expression Level (FPKM)
				Root						Shoot
	Gene Name	IRGSP Gene ID	IRGSP Transcript ID	-N_0 day	-N_1 day	-N_3 day	-N_5 day	-N_7 day	NC	-N_0 day	-N_1 day	-N_3 day	-N_5 day	-N_7 day	NC
	(1) Nitrate Transport
	OsNRT1 (OsPTR27)	Os03g0235900	Os03t0235900-01	10.4807	14.5004	18.6129	15.7414	19.8724	17.37	7.6557	8.12993	6.31352	10.5801	8.2204	5.27722
	OsNRT1.2 (OsPTR38)	Os04g0597800	Os04t0597800-01	25.2573	20.1872	23.2581	30.7851	26.9066	23.4687	0.11836	0.316173	0.340965	0.684194	0.457661	0.584089
	OsNRT2.1	Os02g0112100	Os02t0112100-00	57.1915	164.756	204.967	206.813	56.7035	63.239	0	0	0	0	0	0.0146003
	OsNRT2.2	Os02g0112600	Os02t0112600-01	65.055	161.755	205.893	205.777	56.7682	65.078	0	0	0	0	0	0.0157978
	OsNRT2.3a	Os01g0704100	Os01t0704100-02	15.6292	23.7678	169.961	122.054	201.835	14.4576	0.0275553	0.147822	1.67181e-06	0.0998011	0.121442	0.418334
	OsNRT2.3b	Os01g0704100	Os01t0704100-01	1.27979	2.66168	6.06416	7.15737	13.1954	3.14646	7.79913e-05	3.65092e-06	0.080407	8.91207e-05	6.6658e-07	0.108971
	OsNRT2.4	Os01g0547600	Os01t0547600-00	0	0.0727118	0.994628	0.850001	1.12577	0	0.325291	0.175868	0.404663	0.70831	1.20085	0.632117
	OsNAR2.1	Os02g0595900	Os02t0595900-00	158.445	137.868	229.956	169.657	99.6909	129.086	0	0	0	0	0.0618162	0.0755907
	OsNAR2.2	Os04g0480200	Os04t0480200-01	0.830348	0.880244	0.858941	3.19163	7.05483	0.61861	0.314364	0.14219	0.245029	0.57127	0.552659	0.255062
	OsNRT/CHL (OsPTR72)	Os10g0554200	Os10t0554200-01/-02	68.2285	12.5627	7.18076	5.54176	4.05881	61.1475	2.49346	8.21494	3.55425	7.34395	7.17884	8.1334
	OsCLCa	Os12g0438600	Os12t0438600-01	64.1607	36.4575	15.1728	22.7792	12.3923	38.3349	6.90545	8.38847	4.23766	2.13474	2.4124	48.2996
	(2) Ammonium Transport
	OsAMT1.1	Os04g0509600	Os04t0509600-01/-02	138.995	78.2046	194.765	160.703	180.325	85.3192	33.5164	30.3114	69.7712	66.6811	45.8994	22.2619
	OsAMT1.2	Os02g0620500	Os02t0620500-00	13.2304	41.8873	91.3598	86.4363	134.356	17.1264	0	0	0	0	0	0.0387607
	OsAMT1.3	Os02g0620600	Os02t0620600-01	211.767	43.1861	79.2006	64.988	55.9727	50.6475	1.8682	2.59949	4.98411	5.18408	4.67661	3.7377
	OsAMT2.1	Os05g0468700	Os05t0468700-01	37.3384	20.5744	42.0377	44.0911	28.5371	13.5964	26.4878	31.9292	23.5769	32.8563	31.8251	32.1182
	OsAMT2.2	Os01g0831300	Os01t0831300-01	6.66254	3.27121	2.38714	2.20235	1.71681	4.71937	0.447552	0.490723	0.411252	0.0600562	0.262234	0.321358
	OsAMT2.3	Os01g0831900	Os01t0831900-01/-02	2.70788	2.46533	2.47438	1.43016	2.68959	2.39221	0	0	0	0	0.0276553	0
	OsAMT3.1	Os01g0870201	Os01t0870201-00	0.666516	0.698503	0.530603	0.362973	0.49479	0.68268	0.971524	0.81391	1.51193	1.00784	1.64689	0.524765
	OsAMT3.2	Os03g0838400	Os03t0838400-01/-02	20.7421	28.8055	28.4798	30.6021	37.7527	16.4964	1.70889	1.18265	1.36456	2.13027	2.7318	2.27692
	OsAMT3.3	Os02g0550800	Os02t0550800-01	1.31928	3.64471	9.51494	7.09077	8.17048	3.91377	2.2428	3.4617	4.35882	4.57695	4.8782	4.21339
	(3) Nitrate / nitrite reduction
	OsNR1	Os08g0468100	Os08t0468100-01/-02/-03	63.7009	53.1469	30.919	28.757	27.872	75.4152	76.2461	60.0916	80.1804	99.2393	78.2018	219.76
	OsNR2	Os02g0770800	Os02t0770800-01	40.3289	26.4542	2.93308	7.62083	2.60496	57.7142	4.31191	4.42266	0.962025	4.84282	2.43948	8.39647
	OsNiR	Os01g0357100	Os01t0357100-01/-02	238.326	318.068	77.2935	104.951	63.444	809.947	72.9598	180.016	114.722	90.5239	143.169	523.684
	(4) Glutamine / glutamate synthesis
	OsGS1.1	Os02g0735200	Os02t0735200-01/-02/-03	298.135	651.215	859.358	752.044	1148.55	620.12	158.579	151.739	211.723	259.955	202.083	106.773
	OsGS1.2	Os03g0223400	Os03t0223400-01	2929.59	373.005	1123.26	1296.69	679.495	1017.54	33.0978	28.6944	27.2996	34.9394	36.9595	42.3433
	OsGS1.3	Os03g0712800	Os03t0712800-02	4.24927	3.39556	2.44108	7.36671	2.25067	2.02425	0.21671	0.129102	0.111733	0.130667	0	0
	OsGS2	Os04g0659100	Os04t0659100-01/-02/-03	21.7	28.0116	17.0823	8.06015	6.99697	73.7619	983.174	1064.08	1139.56	772.724	892.576	1439.6
	OsGOGAT1(NADH)	Os01g0682001	Os01t0682001-01	36.6735	7.30099	15.4134	58.9657	15.0224	25.3083	7.78992	10.0956	8.29923	12.4105	8.84544	13.8917
	OsGOGAT2(NADH)	Os05g0555600	Os05t0555600-01/-02	1.38274	0.329046	1.14014	2.54676	2.35336	0.347026	17.9499	73.7338	25.7926	28.3789	60.7571	119.958
	OsGOGAT(Fd)	Os07g0658400	Os07t0658400-01/-02	30.8051	43.4153	38.8897	67.0001	52.6569	68.2937	690.251	951.412	1023.35	927.486	925.586	1183.29
	OsGDH	Os04g0543900	Os04t0543900-01/-02	49.9458	24.3097	27.5754	115.648	44.2818	35.1606	18.811	17.0144	15.0104	21.6918	18.1383	14.0037
	(5) Aspartate synthesis
	AspAT1	Os01g0760600	Os01t0760600-01/-02/-03/-04	164.786	151.64	120.498	104.02	168.015	172.027	90.3756	67.1189	85.3128	100.239	74.3624	57.2939
	AspAT2	Os02g0236000	Os02t0236000-01	45.364	47.5609	43.2842	32.6645	58.1612	64.509	15.8649	13.8047	13.8436	15.3131	10.6935	12.0055
	AspAT3	Os02g0797500	Os02t0797500-01/-02	41.7081	44.5201	38.3589	46.2892	49.6998	51.7976	175.97	146.22	131.463	135.932	96.6541	125.481
	AspAT	Os06g0548000	Os06t0548000-01	14.7319	16.2233	8.11575	6.07243	12.519	37.4065	52.9404	28.915	36.6769	43.9798	28.8353	33.4316
	(6) Asparagine synthesis
	OsASNS1	Os03g0291500	Os03t0291500-01	551.124	133.934	81.8675	98.7614	117.028	427.397	10.0469	2.27949	9.53202	3.70558	1.19066	37.7504
	OsASNS2	Os06g0265000	Os06t0265000-01	28.2006	51.9942	38.9114	54.6179	56.4568	34.1492	57.9013	58.1225	53.1223	50.2134	45.7019	41.3781

## Sheet: Table S3.
	Table S3. List of amino acid/peptide transporter genes and their expression level in rice.
	Red-bolded:genes selected as differentially expressed AATs/PTRs/OPTs
				Expression Level (FPKM)												Reference
				Root						Shoot
	Gene Name	IRGSP ID	MSU ID	-N_0 day	-N_1 day	-N_3 day	-N_5 day	-N_7 day	NC	-N_0 day	-N_1 day	-N_3 day	-N_5 day	-N_7 day	NC
	OsAAP1	Os07g0134000	LOC_Os07g04180	59.6603	103.064	114.843	61.0908	96.1878	52.5207	108.204	140.118	152.26	129.257	204.504	200.333	Zhao et al., 2012a
	OsAAP2	Os06g0228600	LOC_Os06g12330	0	0	0	0	0.0310374	0	0.0919754	0.0273537	0.0315828	0	0	0
	OsAAP3	Os06g0556000	LOC_Os06g36180	20.9112	20.7281	23.9499	17.1131	21.1492	18.4222	19.2514	23.5125	21.2196	25.3152	22.8744	23.6113
	OsAAP4	Os12g0194900	LOC_Os12g09300	52.5767	62.6245	47.5447	69.5568	66.023	61.2898	5.96068	9.65055	15.5249	28.1024	36.2868	15.8594
	OsAAP5	Os01g0878400	LOC_Os01g65660	21.3142	14.2008	4.80408	7.39387	8.40934	13.9763	2.18936	2.83584	4.69552	7.53578	6.61553	4.18667
	OsAAP6	Os01g0878700	LOC_Os01g65670	31.8633	11.3779	38.8104	26.1547	23.7562	7.35553	3.01103	1.67599	2.23283	3.26547	0.608546	0.484972
	OsAAP7	Os05g0424000	LOC_Os05g34980	10.3648	20.79	15.1295	7.58012	12.1095	9.72584	3.28006	4.99734	6.76631	14.0846	31.4636	8.71559
	OsAAP8	Os01g0882800	LOC_Os01g66010	2.95596	5.30282	9.5685	10.4754	9.91581	2.60955	0.25414	0.402824	0.465219	0.510349	0.322603	0.2122
	OsAAP9	Os02g0102200	LOC_Os02g01210	0.361927	0.289947	0.505391	1.54191	0.938867	0.513003	12.2286	20.3842	18.3303	29.0047	27.4885	17.8654
	OsAAP10	Os02g0722400	LOC_Os02g49060	15.656	12.2123	17.7634	20.1451	16.0569	14.702	3.42029	3.05612	3.2867	5.05299	4.09178	3.02167
	OsAAP11	Os11g0195600	LOC_Os11g09020	0.796288	0.724061	0.806674	0.653146	0.479569	0.262016	9.54989	13.6023	19.5346	26.0497	35.6327	14.038
	OsAAP12	Os12g0195100	LOC_Os12g09320	0	0	0	0	0	0	0	0	0.0370718	0	0	0.0772821
	OsAAP13	Os04g0470700	LOC_Os04g39489	6.5669	9.29686	12.5076	9.75796	14.1799	13.7168	16.1537	23.7434	16.8557	22.7552	32.7435	32.8091
	OsAAP14	Os04g0659800	LOC_Os04g56470/56460	3.65838	4.95657	3.70986	1.7676	3.6112	3.92054	0	0.0289393	0.0334075	0.156317	0	0.104476
	OsAAP15	Os12g0181600	LOC_Os12g08130	9.63675	11.9334	6.24101	9.88248	7.38358	16.8427	17.4099	22.7388	22.7655	24.7127	44.941	50.2757
	OsAAP16	Os12g0181500	LOC_Os12g08090	3.59028	5.43196	4.8853	4.79133	6.03055	5.45217	24.0823	28.1325	33.7672	36.9055	41.6737	51.7533
	OsAAP17	Os06g0228800	LOC_Os06g12350	0	0	0	0	0	0	0	0	0	0	0	0
	OsAAP18	Os06g0556200	LOC_Os06g36210	0	0	0	0	0.04996	0	0	0.22068	0.0508617	0.29711	0.216233	0
	OsAAP19	Os04g0490900	LOC_Os04g41350	2.69814	2.48265	2.92507	0.938963	1.72904	3.08475	0.653303	0.765342	0.677294	0.948392	0.861339	1.26958
	OsANT1	Os07g0231400	LOC_Os07g12770	7.64951	9.59973	7.25244	9.02256	9.05488	6.58052	19.3374	22.3929	13.0937	17.1644	19.9356	19.74
	OsANT2	Os03g0817200	LOC_Os03g60260	11.7514	12.7417	9.07289	3.78875	7.38767	10.8768	5.01535	3.14626	7.26169	4.6323	2.68837	3.21116
	OsANT3	Os02g0670900	LOC_Os02g44980	81.7018	39.6184	48.6787	48.952	35.1528	35.0917	64.2468	86.3007	53.5498	61.0034	67.9965	77.1574
	OsANT4	Os04g0565500	LOC_Os04g47780	32.9652	37.5071	40.4365	28.7453	32.8094	33.9971	17.3782	22.7624	29.8659	29.1131	22.9247	21.037
	OsATL1	Os06g0644700	LOC_Os06g43700	14.7713	12.965	17.2231	14.6599	15.8272	15.0307	3.70324	3.37746	6.14638	5.41684	4.81166	3.72853
	OsATL3	Os02g0727100	LOC_Os02g49510	0.259161	0.419722	0.352801	0.629898	0.354939	0.636706	0.75559	0.76964	1.16677	1.3004	0.569156	0.75307
	OsATL4	Os06g0275800	LOC_Os06g16420	15.7819	16.2507	22.1668	26.7932	21.8516	16.6855	34.0054	31.5145	24.8217	42.492	34.1753	26.5315
	OsATL5	Os06g0633800	LOC_Os06g42720	290.77	229.267	357.58	329.535	270.605	217.763	325.23	261.441	272.831	376.689	317.33	276.534
	OsATL6	Os02g0191300	LOC_Os02g09810	21.2193	19.7795	10.8155	18.6722	20.5587	26.7466	10.1388	11.0345	15.8132	21.1075	21.1214	13.8562
	OsATL7	Os01g0825800	LOC_Os01g61044	12.4527	4.78694	5.51681	1.5201	1.08579	4.91048	2.81	5.20777	11.1581	6.24996	4.46041	4.26218
	OsATL8	Os11g0298000	LOC_Os11g19240	0.0717547	0	0.285077	0	0.0378584	0	2.01726	1.20218	1.27149	0.54066	0.4268	1.12446
	OsATL9	Os02g0788800	LOC_Os02g54730	57.4406	57.135	65.2131	23.4503	41.9564	27.4094	34.8462	39.2753	32.4276	28.0015	29.6066	49.8355
	OsATL10	Os12g0574000	LOC_Os12g38570	0	0	0	0	0	0	0.026113	0	0	0	0	0
	OsATL11	Os02g0101000	LOC_Os02g01100	38.5068	50.4162	52.9083	42.2013	52.3481	51.8439	20.9047	16.5794	22.4435	24.614	14.9063	13.8173
	OsATL12	Os06g0228500	LOC_Os06g12320	7.01264	7.19736	10.3383	4.33792	5.97808	4.8113	11.5311	16.6853	35.0578	51.6299	56.721	10.4399
	OsATL13	Os04g0460300	LOC_Os04g38680	9.87117	13.986	13.0923	8.86433	17.1717	13.7486	3.79287	2.78853	4.30853	3.87258	3.664	3.38834
	OsATL14	Os04g0460200	LOC_Os04g38660	0	0	0	0	0	0	0	0	0	0	0	0
	OsATL15	Os01g0597600	LOC_Os01g41420	0.102483	0.158282	0.581596	0	0.360374	0.874341	0.142279	0.0953411	0.183376	0.0857833	0.156301	0.229369
	OsATL16	Os01g0597400	LOC_Os01g41400	0	0	0	0	0	0	0	0.0739384	0	0.0498436	0.0726104	0
	OsAUX1	Os01g0856500	LOC_Os01g63770	59.6592	86.0248	82.7832	50.4821	63.3838	73.0099	18.285	22.055	19.0028	25.367	23.2658	16.4968
	OsAUX2	Os05g0447200	LOC_Os05g37470	6.62215	9.1634	8.48451	6.64619	7.02351	7.16801	1.07748	2.23311	1.997	3.3891	3.59985	1.79271
	OsAUX3	Os03g0244600	LOC_Os03g14080	0.892668	1.85272	1.79503	1.02357	1.93899	2.03871	0	0	0	0	0	0
	OsAUX4	Os10g0147400	LOC_Os10g05690	9.17706	19.4697	13.8574	5.827	18.6346	19.0021	0.0245658	0	0.0401409	0	0	0
	OsAUX5	Os11g0169200	LOC_Os11g06820	14.4908	16.5814	18.6437	9.43688	17.3699	17.0187	0.0752534	0.403655	0.116432	0	0.0661362	0.202257
	OsBAT1	Os01g0607200	LOC_Os01g42234	16.9049	18.0298	27.0066	32.6913	35.0754	19.2943	6.15641	9.60791	9.82211	13.7645	18.3542	9.42321
	OsBAT2	Os01g0945100	LOC_Os01g71700	0.65775	0.610475	0.87149	4.33802	1.55209	1.79596	0.0456572	0.0409113	0.0471631	0.0551156	0.0802543	0.0491447
	OsBAT3	Os01g0945200	LOC_Os01g71710	5.65237	5.10803	13.9607	15.7935	9.72314	10.9211	3.86128	5.44348	1.68323	5.08599	8.1173	5.64758
	OsBAT4	Os01g0945300	LOC_Os01g71720	0	0	0	0	0	0	94.2368	115.358	58.9056	116.331	131.977	99.6993
	OsBAT5	Os01g0945600	LOC_Os01g71740	65.9654	48.7574	63.1774	41.9061	37.2729	36.6285	0.917929	0.451981	0.635952	1.41162	1.41867	0.696958
	OsBAT6	Os01g0945700	LOC_Os01g71760	4.29756	2.98676	4.16912	2.15406	2.53088	2.38357	0.559333	0.375998	0.216706	0.281365	0.409657	0.225804
	OsBAT7	Os04g0435100	LOC_Os04g35540	13.7512	20.3567	17.9585	32.5213	25.1647	23.3332	3.52777	3.2357	3.4975	6.12429	4.22858	2.78372
	OsCAT1	Os01g0209800	LOC_Os01g11160	0.577715	1.58757	0.600695	0.552351	1.64884	1.7495	4.46844	6.59264	4.80695	7.38153	8.35823	6.89502
	OsCAT2	Os02g0655700	LOC_Os02g43860	24.4672	26.4376	24.5061	28.6544	23.9347	20.6432	18.7388	17.2944	20.5554	22.9049	20.1263	13.9709
	OsCAT3	Os03g0641200	LOC_Os03g43970	0.736018	1.61357	1.99108	1.76264	3.52702	2.45094	0.862049	0.9579	1.29819	2.09263	2.10503	1.55839
	OsCAT4	Os03g0654400	LOC_Os03g45170	2.20425	3.24444	3.76829	5.16792	6.35163	3.52222	13.8983	12.8347	19.5155	19.2414	18.1334	9.41404
	OsCAT5	Os04g0543600	LOC_Os04g45950	0.278061	0.289587	0.28393	0.112682	0.527457	0.341579	0	0	0	0	0	0
	OsCAT6	Os06g0539400	LOC_Os06g34830	1.60053	1.52082	1.69092	0.650795	0.90026	0.695725	0.707729	0.691	0.516662	0.714778	1.10345	0.955058
	OsCAT7	Os10g0437100	LOC_Os10g30090	13.6689	9.23687	10.2763	12.346	10.3153	9.83418	6.41359	8.98929	7.11196	6.71606	9.19964	8.3507
	OsCAT8	Os11g0155500	LOC_Os11g05690	1.901	4.13357	3.08834	4.00826	5.19132	4.49659	0.209938	0.535064	0.278024	0.469857	0.737988	0.450872
	OsCAT9	Os12g0156866	LOC_Os12g06060	6.11531	2.22996	1.95518	3.77504	1.37182	2.75754	0.212698	0.390946	0.218947	0.416375	0.887865	1.16994
	OsCAT10	Os12g0613100	LOC_Os12g41890	0.0272668	0.0315495	0.0928049	0.0368283	0.0861971	0.0279127	0.0851753	0.0253149	0.0292356	0	0	0.0609606
	OsCAT11	Os12g0623500	LOC_Os12g42850	92.0779	79.6159	106.666	120.583	123.807	106.85	91.0472	125.396	105.328	148.764	169.611	117.893
	OsGAT1	Os05g0586500	LOC_Os05g50920	10.3115	8.96717	13.9711	7.31604	7.68073	9.84827	0.599824	0.588571	0.432482	0.975856	0.474421	0.225436
	OsGAT2	Os01g0621200	LOC_Os01g43320	1.65102	1.23517	4.45061	3.95457	2.10463	0.915574	0.752107	0.736029	1.18173	0.518255	0.629505	1.69367
	OsGAT3	Os01g0857400	LOC_Os01g63854	23.7543	25.1322	42.4526	34.0593	32.2073	18.7413	8.69161	9.6835	18.8592	17.5036	13.3131	11.1357
	OsGAT4	Os10g0415100	LOC_Os10g27980	6.54963	3.22155	10.7768	3.56778	5.88725	3.9173	0.715001	0.31024	0.387788	0.2931	0.183114	0.448357
	OsLAT1	Os02g0700500	LOC_Os02g47210	16.0578	15.328	16.4627	8.17558	15.9106	15.2459	12.1446	15.0691	8.52658	11.2311	15.672	13.7472
	OsLAT2	Os03g0374900	LOC_Os03g25840	1.24501	1.51316	0.546715	2.30668	2.03718	2.2023	0	0	0	0	0.051788	0
	OsLAT3	Os03g0375300	LOC_Os03g25869	0.16059	0.216963	0.0911183	0.125295	0.211502	0.301375	0.739546	0.388002	0.779109	0.52357	0.452409	0.359021
	OsLAT4	Os03g0375900	LOC_Os03g25920	6.819	7.59632	11.2462	9.88569	10.1915	5.83409	1.86024	2.11286	2.45414	3.06149	2.71696	2.31978
	OsLAT5	Os03g0576900	LOC_Os03g37984	55.5838	59.9021	72.7599	54.255	66.7478	70.9858	46.8301	55.0639	45.6012	65.7602	55.3416	44.2798
	OsLAT7	Os12g0580400	LOC_Os12g39080	28.7948	29.0008	42.6178	34.1605	34.5252	28.9278	24.2731	30.6719	26.3531	32.5683	39.6052	23.8567
	OsLAT8	Os01g0304100	LOC_Os01g19850	0.359584	0.122251	0.239886	0.342409	0.155868	0.173209	0.154175	0.196024	0.13592	0.0265198	0.232263	0.188979
	OsLAT9	Os08g0323700	LOC_Os08g23440	41.763	50.4741	45.3003	46.0972	47.6107	46.9179	23.6399	28.5711	26.5133	32.858	24.9104	19.7254
	OsLHT1	Os08g0127100	LOC_Os08g03350	209.447	266.254	238.245	343.033	284.223	249.061	44.3296	56.2171	82.0918	126.668	87.8628	55.9368
	OsLHT2	Os12g0244400	LOC_Os12g14100	0	0	0.032514	0	0.0302032	0.0586711	0	0	0	0	0	0
	OsLHT3	Os05g0237800	LOC_Os05g14820	0	0.0401219	0	0.046849	0	0	0.0721254	0	0	0.0434883	0	0
	OsLHT4	Os04g0462400	LOC_Os04g38860	74.3866	49.219	72.1087	68.8874	23.6968	22.0365	0.0305784	0.109127	0.0314998	0	0	0
	OsLHT5	Os04g0562100	LOC_Os04g47420	2.69884	1.69465	2.28035	3.04503	3.23796	1.64594	6.57701	8.01347	5.00378	7.06132	5.88506	3.40281
	OsLHT6	Os12g0485600	LOC_Os12g30040	1.66903	4.00262	2.2552	1.85547	2.70158	2.88938	0.153345	0.182154	0.210427	0.153924	0.0449196	0.137128
	OsProT1	Os01g0908600	LOC_Os01g68050	0.0939253	0.616241	0.5507	0.126965	0.330128	0.224363	0.782395	1.17863	0.839864	0.707356	0.716239	0.875506
	OsProT2	Os03g0644400	LOC_Os03g44230	8.50468	10.0943	8.86009	11.2988	10.5826	10.8098	25.4668	31.7671	20.9225	22.7024	30.9641	32.3895
	OsProT3	Os07g0100800	LOC_Os07g01090	2.48868	3.63046	6.49234	5.11274	6.06723	4.10297	6.05764	6.37096	10.0246	8.72309	9.65649	7.34009
	OsPTR01	Os01g0103100	LOC_Os01g01360	1.4012	1.67115	1.47851	1.12631	1.07099	1.58447	4.97648	3.67393	13.8176	8.07225	7.72819	4.32935	Zhao et al., 2010
	OsPTR02	Os01g0142800	LOC_Os01g04950	15.1655	28.5614	30.7828	19.6598	36.2044	23.3672	48.2104	50.7691	51.6566	88.0464	62.2995	29.3542
	OsPTR03	Os01g0556700	LOC_Os01g37590	0.511018	0.450736	0.43755	1.05646	0.136845	0	17.9595	27.6338	27.3733	34.0463	21.2866	45.9969
	OsPTR04	Os01g0748950	LOC_Os01g54515	3.46275	1.11918	0.288835	13.5962	6.51776	5.96861	0.026512	0.0472522	0.0545811	0.0319379	0.0465975	0
	OsPTR05	Os01g0761400	LOC_Os01g55600	0.0275002	0.0636414	0.187201	0.222871	0.0579587	0.0844549	0	0	0	0	0	0
	OsPTR06	Os01g0761500	LOC_Os01g55610	0	0	0.0532961	0	0.0247413	0	0.709431	0.893289	0.528615	1.09014	1.33288	0.577434
	OsPTR07	Os01g0871500	LOC_Os01g65100	416.69	265.652	379.163	193.877	177.237	81.9505	165.521	147.722	268.496	330.583	344.33	43.4955
	OsPTR08	Os01g0871600	LOC_Os01g65110	349.084	132.756	272.677	104.874	46.3733	39.5469	30.5885	16.9348	49.5003	32.3107	38.0758	0.149937
	OsPTR09	Os01g0871700	LOC_Os01g65120	0	0.216315	0.281822	0.0842888	0.525351	0.126936	0.0645206	0.0581291	0	0	0.0567107	0.208947
	OsPTR10	Os01g0871900	LOC_Os01g65140	0.395692	3.11949	0.494187	0.642927	2.88275	5.42879	10.7945	19.781	1.99865	13.099	24.1879	19.6104
	OsPTR11	Os01g0872000	LOC_Os01g65150	0.309889	0.782432	0.479451	0.190287	0.623495	1.03822	1.43736	1.43891	0.876119	1.34323	2.75836	2.01576
	OsPTR12	Os01g0872100	LOC_Os01g65169	3.18568	9.46277	5.45639	4.14273	12.5149	11.2298	26.9748	49.1948	9.6399	35.5297	64.1328	39.1389
	OsPTR13	Os01g0872400/0872300	LOC_Os01g65190	8.49866	5.16575	5.58951	3.07348	4.77364	5.91911	3.39835	3.32979	3.87118	3.70772	5.05087	3.71864
	OsPTR14	Os01g0872500	LOC_Os01g65200	9.85837	12.8274	11.36	12.5184	15.3807	14.9825	12.292	18.1961	14.7199	19.3811	22.5649	14.0504
	OsPTR15	Os01g0872600	LOC_Os01g65210	2.64646	4.38127	3.5648	1.99236	2.51237	3.42411	2.75535	4.25604	2.1076	2.63357	4.58889	2.50779
	OsPTR16	Os01g0902700	LOC_Os01g67630	0.171532	0.510134	0.444742	0.760815	1.98737	0.526763	1.69679	3.4325	1.54935	2.33582	1.72658	1.64284
	OsPTR17	Os01g0902800	LOC_Os01g67640	0	0.0720455	0	0.0420565	0.114822	0	0	0.0289191	0	0	0	0
	OsPTR18	Os01g0913300	LOC_Os01g68510	1.78685	2.63107	3.47398	2.36748	2.08261	2.02499	0.28795	0.177429	0.250605	0.240036	0.0973252	0.0237568
	OsPTR19	Os01g0960900	None	3.74915	5.35762	4.50624	4.81938	4.27891	5.94158	0.073649	0.133058	0.0764707	0.178353	0	0
	OsPTR20	Os02g0689900	LOC_Os02g46460	35.8334	48.863	24.7125	28.0443	24.2535	26.3803	0.87307	1.69768	2.62348	6.93062	1.39315	0.073936
	OsPTR21	Os02g0699000	LOC_Os02g47090	4.12065	4.25718	2.88121	6.47395	8.79158	7.32212	0.0539707	0.0240512	0.138901	0.260079	0.0474297	0.144821
	OsPTR22	Os02g0716800	LOC_Os02g48570	0.020076	0	0.113834	0.0541534	0.042261	0.0821979	0.522617	0.85557	0.752379	0.302013	0.440894	0.560423
	OsPTR23	Os03g0103000	LOC_Os03g01290	0	0	0.0527171	0	0	0.0475758	0.0241978	0.107748	0.199183	0.204	0.404032	0.259613
	OsPTR24	Os03g0138700	LOC_Os03g04570	0.155907	0.566501	0.227349	0.570994	1.47739	1.18552	24.0613	39.2511	22.5222	22.9708	41.2909	74.4224
	OsPTR25	Os03g0235300	LOC_Os03g13240	2.06456	2.39489	2.58877	3.61329	3.13529	3.06078	2.23921	2.38709	3.67719	4.67591	3.95566	3.7113
	OsPTR26	Os03g0235700	LOC_Os03g13250	13.9593	13.6443	12.3142	16.3643	10.369	19.483	2.39766	2.39484	2.11543	2.28527	2.36177	3.59122
	OsPTR27	Os03g0235900	LOC_Os03g13274	10.4807	14.5004	18.6129	15.7414	19.8724	17.37	7.6557	8.12993	6.31352	10.5801	8.2204	5.27722
	OsPTR28	Os03g0687000	LOC_Os03g48180	170.258	183.996	254.635	173.696	233.813	168.402	72.4598	71.3878	85.5727	111.298	69.9654	50.5133
	OsPTR29	Os03g0719900	LOC_Os03g51050	33.0294	40.1294	41.1503	57.6921	53.9364	51.3842	22.5444	28.6457	26.7842	36.4714	35.3959	25.2192
	OsPTR30	Os03g0823500	LOC_Os03g60850	2.26	1.29318	4.06975	3.78899	1.61934	0.95398	6.33198	7.91852	10.4718	10.0073	10.4254	12.8061
	OsPTR31	Os04g0441800	LOC_Os04g36040	28.2867	25.6181	21.0827	11.2005	18.471	18.9058	0.882516	1.13534	1.76575	1.94866	5.43962	4.73438
	OsPTR32	Os04g0464400	LOC_Os04g39030	0.215007	0.186572	0.213435	0.14519	0.169912	0.247611	0.0559695	0	0.086443	0.0337175	0.0737796	0
	OsPTR33	Os04g0491200	LOC_Os04g41400	8.40073	5.02772	7.06444	8.44239	4.07002	3.86391	0.0794011	0.0235858	0.217953	0.191302	0.232593	0.170434
	OsPTR34	Os04g0491350	LOC_Os04g41410	1.36233	1.46237	1.58388	1.39293	1.57713	1.3607	0.657361	0.741681	1.42667	1.75204	1.77874	0.985219
	OsPTR35	Os04g0491500	LOC_Os04g41450	4.81627	5.92199	6.1632	3.2096	6.59798	7.38531	0.889019	1.34925	1.11821	1.18742	1.43495	0.915818
	OsPTR36	Os04g0597400/0597501	LOC_Os04g50930	0.403042	0.479492	0.231264	1.12575	0.218443	0.620782	5.68163	5.14363	6.27611	8.01695	8.50823	8.11345
	OsPTR37	Os04g0597600	LOC_Os04g50940	1.72094	0.700454	0.706135	2.3856	1.72405	1.27495	0.0341332	0.0758396	0	0.431309	0	0.0182906
	OsPTR38	Os04g0597800	LOC_Os04g50950	25.2573	20.1872	23.2581	30.7851	26.9066	23.4687	0.11836	0.316173	0.340965	0.684194	0.457661	0.584089
	OsPTR39	Os04g0660900	LOC_Os04g56560	0.194343	0.05619	0.220447	0.163959	0.102345	0.149203	0	0	0	0.0304682	0	0
	OsPTR40	Os04g0691400	LOC_Os04g59480	7.613	11.9221	10.6264	12.5596	15.3657	18.0796	15.8057	24.2753	16.3826	26.7526	26.8595	17.6868
	OsPTR41	Os05g0335800	LOC_Os05g27010	3.29875	2.99512	5.2345	5.86592	4.78398	3.25539	11.5871	11.4809	11.9598	20.9215	15.4206	8.76932
	OsPTR42	Os05g0338900	LOC_Os05g27304	5.09922	7.96137	10.8644	3.5338	4.49654	5.92902	2.3781	2.98163	1.83136	2.5396	2.9165	2.08659
	OsPTR43	Os05g0410500	LOC_Os05g33960	2.31031	3.00943	3.19994	2.69184	5.22525	2.46451	0.633065	0.31582	0.781818	1.40306	0.934643	0.108691
	OsPTR44	Os05g0410800	LOC_Os05g34000	0.250406	0.779671	0.285071	0.798197	1.1539	1.36821	0.2607	0.0788015	0	0.31612	0.305556	0.188259
	OsPTR45	Os05g0410900	LOC_Os05g34010	3.41345	7.45304	5.15353	3.29207	6.45755	4.99478	10.4299	12.1393	11.725	11.0445	16.0169	16.5764
	OsPTR46	Os05g0411100	LOC_Os05g34030	0.316647	0.73266	0.299355	0.106902	0.52823	1.32358	0.0824279	0.171444	0.113151	0.0993081	0.12073	0.117972
	OsPTR47	Os05g0430900	LOC_Os05g35594	0.222586	0.482944	0.568212	0.263088	0.498463	0.569651	2.14386	2.29938	1.99897	2.8626	2.877	2.30177
	OsPTR48	Os05g0431700	LOC_Os05g35650	10.0169	14.0777	17.8772	15.5882	15.4518	13.6759	18.1743	24.5596	23.4113	42.8051	32.4846	11.2747
	OsPTR49	Os06g0239300	LOC_Os06g13200	0.208734	0.167336	0	0.195372	0.203193	0.0986274	0.0334374	0.0597136	0.0516945	0.0201555	0.0881573	0.179623
	OsPTR50	Os06g0239500	LOC_Os06g13210	33.4123	37.1232	16.755	39.6303	20.924	29.6017	0.837608	1.38758	1.55602	2.36129	2.55007	0.803064
	OsPTR51	Os06g0264500	LOC_Os06g15370	29.26	27.7111	42.6243	30.724	27.0675	17.9712	13.0332	6.78681	15.7601	18.868	9.3368	10.6195
	OsPTR52	Os06g0324300	LOC_Os06g21900	0.272852	0.42115	0.172009	0.081946	0.319621	0.186218	0	0	0	0	0	0
	OsPTR53	Os06g0581000	LOC_Os06g38294	6.33323	4.4229	6.63134	8.87786	6.54221	4.08926	26.9109	33.5768	24.7196	38.9677	48.959	36.9606
	OsPTR54	Os06g0705700	LOC_Os06g49220	11.4202	16.28	18.9469	11.951	21.8908	15.21	34.7453	51.2198	31.2221	29.8698	49.7373	51.6068
	OsPTR55	Os06g0706100	LOC_Os06g49240	3.24435	2.62504	5.21222	3.39415	2.14855	2.52769	0.0298955	0.346673	0.277132	0.216163	0.394089	0.224714
	OsPTR56	Os06g0706400	LOC_Os06g49250	7.48494	18.7704	8.55683	19.1428	17.1048	18.6787	47.8557	61.1778	26.28	63.534	74.1494	47.162
	OsPTR57	Os07g0100600	LOC_Os07g01070	1.18254	0.746287	1.06718	0.943733	0.736285	0.495222	1.59513	2.12067	1.12376	1.38242	1.35263	1.17162
	OsPTR58	Os07g0603800	LOC_Os07g41250	42.6502	47.3084	40.2996	37.7801	40.3972	37.3915	15.7762	13.8047	18.6576	17.6815	13.2293	10.3305
	OsPTR59	Os08g0155400	LOC_Os08g05910	84.9052	129.861	126.421	74.3188	115.989	74.92	27.3456	29.8812	31.9244	42.9137	36.7502	31.2924
	OsPTR60	Os08g0527700	LOC_Os08g41590	0.74287	1.88607	1.8458	1.63678	2.01216	2.37709	0.241713	0.43351	0.449654	0.466994	1.01971	1.40553
	OsPTR61	Os10g0109700	LOC_Os10g02080	0.202659	0.234553	0.295644	0.156466	0.274641	0.0296377	0	0	0	0	0.132462	0
	OsPTR62	Os10g0109900	LOC_Os10g02100	0.595109	1.65326	1.51936	1.00524	2.52507	2.13229	0.371794	0.19352	0.0638377	0.0746838	0.0544567	0.0665502
	OsPTR63	Os10g0110600	LOC_Os10g02210	0.192596	0.178048	0.218398	0.155828	0.324296	0.295703	0.0200546	0.0356773	0.0824767	0.0482842	0.0881173	0.0430051
	OsPTR64	Os10g0110800	LOC_Os10g02220	0	0	0	0	0	0.15182	22.7915	26.7702	21.1026	32.7244	34.802	20.4897
	OsPTR65	Os10g0111300	LOC_Os10g02240	1.98171	4.74051	5.01297	5.38889	8.22528	6.49713	92.4428	118.852	66.193	115.724	151.002	87.2119
	OsPTR66	Os10g0111700	LOC_Os10g02260	0	0.0315682	0	0.110552	0.0574997	0.0558587	6.53764	6.82542	2.0811	4.50516	3.92654	2.70515
	OsPTR67	Os10g0112500	LOC_Os10g02340	0.0916298	0.106078	0.138636	0	0.257616	0.125073	1.87638	1.78821	0.884757	0.88168	1.31362	2.01546
	OsPTR68	Os10g0148400	LOC_Os10g05780	0.860469	0.533665	0.836942	0.207681	0.486014	0.534828	19.9991	16.6792	7.78125	16.0838	23.8748	22.032
	OsPTR69	Os10g0370700	LOC_Os10g22560	1.22204	1.43002	1.43107	1.40849	1.60675	1.25079	24.5625	36.8014	24.0746	17.9223	33.1493	44.4783
	OsPTR70	Os10g0469900	LOC_Os10g33170	1.56538	2.74359	5.14433	2.73025	3.50267	4.77494	40.1078	39.8856	61.7733	59.5303	51.9706	44.5211
	OsPTR71	Os10g0470700	LOC_Os10g33210	13.3296	17.0237	22.1305	35.3122	29.8394	21.0344	13.8551	13.2809	16.0264	21.791	20.4656	12.8097
	OsPTR72	Os10g0554200	LOC_Os10g40600	68.2285	12.5627	7.18076	5.54176	4.05881	61.1475	2.49346	8.21494	3.55425	7.34395	7.17884	8.1334
	OsPTR73	Os10g0579600	LOC_Os10g42870	24.1813	26.8469	29.5589	30.6875	27.0722	28.6443	44.7424	38.8193	56.278	59.2797	47.357	29.512
	OsPTR74	Os10g0579800	LOC_Os10g42900	20.429	31.481	35.0709	19.668	28.5023	30.563	18.517	18.5907	15.6191	24.8001	22.5607	17.8029
	OsPTR75	Os11g0235200	LOC_Os11g12740	15.0065	25.2081	14.4442	20.1451	21.348	15.9185	1.31822	1.51541	1.93925	1.97757	2.38812	2.10929
	OsPTR76	Os11g0282800	LOC_Os11g17970	6.47027	8.3591	6.45427	3.55501	4.44916	5.93592	3.95382	6.16008	4.20374	3.68054	3.4872	3.34065
	OsPTR77	Os11g0283500	LOC_Os11g18044	32.4397	57.2502	46.6407	50.1584	54.9792	47.2761	34.9122	31.8022	45.2664	49.4924	38.5469	27.0393
	OsPTR78	Os11g0284032	LOC_Os11g18110	0	0	0	0	0.0955923	0	0.747917	0.679518	0.584567	0.22689	0.821841	1.72328
	OsPTR79	Os12g0231000	LOC_Os12g12934	0	0	0	0	0	0.0442385	6.05278	5.46786	8.79505	7.07163	10.0153	8.80913
	OsPTR80	Os12g0240850	LOC_Os12g13790	0.37507	0	0	0	0	0	0	0	0	0	0	0
	OsPTR81	Os12g0638200	LOC_Os12g44100	0.263802	0.138671	0.544056	0.291332	0.944721	0.294587	13.2325	9.65202	7.60197	13.7023	15.2299	19.164
	OsPTR82	Os12g0638300	LOC_Os12g44110	9.83848	4.39481	4.93806	12.3996	2.04094	2.62727	66.4447	65.3471	40.4798	86.069	81.0944	66.3036
	OsOPT01	Os01g0238700	LOC_Os01g13710	0.0423439	0.0489467	0	0.0571221	0	0	0	0.019621	0	0.0265448	0	0	IRGSP-1.0 (PF03169.8, < 5E-50)
	OsOPT02	Os01g0630200	LOC_Os01g43940	0	0	0	0	0	0	0	0	0	0	0.0198882	0
	OsOPT03	Os01g0829900	LOC_Os01g61390	0	0	0.0663441	0.026299	0	0	0	0	0	0	0	0
	OsOPT04	Os02g0116300	LOC_Os02g02450	0.336219	0.412928	0.47663	0.453547	0.57514	0.47321	0.175048	0.116841	0.0900182	0.105384	0.0192286	0
	OsOPT05	Os02g0116400	LOC_Os02g02460	0.16229	0.166669	0.286251	0.145861	0.208704	0.203026	0.431862	0.300525	0.540421	0.587614	0.561011	0.422696
	OsOPT06	Os02g0633300	LOC_Os02g42220	16.4386	36.3003	24.4428	18.0814	33.5197	35.0064	31.3021	38.6664	37.3435	31.8169	43.8781	38.7146
	OsOPT07	Os02g0649900	LOC_Os02g43370	6.84582	7.26264	8.38005	6.34935	5.78411	1.61328	8.85909	3.9978	27.9472	5.74484	12.2583	0.467773
	OsOPT08	Os02g0650300	LOC_Os02g43410	162.766	170.491	325.301	109.836	168.267	103.529	0.0257258	0	0.458727	0.0337946	0.20347	0
	OsOPT09	Os02g0695800	LOC_Os02g46850	37.3277	64.4601	69.8499	44.8763	84.125	74.6906	3.89128	6.26993	10.9838	6.72529	8.5493	8.03338
	OsOPT10	Os03g0751100	LOC_Os03g54000	303.21	155.983	322.473	127.769	115.092	57.5531	116.881	107.921	293.883	228.727	292.479	55.4161
	OsOPT11	Os04g0390500	LOC_Os04g32050	51.4394	67.0128	94.3047	70.3139	83.9666	64.4025	66.4583	99.2515	86.5476	114.758	114.783	78.4085
	OsOPT12	Os04g0390600	LOC_Os04g32060	9.43696	12.631	10.2143	14.7994	14.5721	12.9011	7.38859	9.33041	10.4504	12.9544	11.6146	9.54076
	OsOPT13	Os04g0524500	LOC_Os04g44300	3.30881	8.07487	6.91226	18.4529	17.4486	13.0242	5.27957	14.2402	8.21312	13.8025	16.1045	8.51055
	OsOPT14	Os04g0524600	LOC_Os04g44320	2.38143	6.72236	4.44895	6.53822	11.0394	20.5532	1.26416	1.40731	1.77604	1.75676	2.18983	3.0517
	OsOPT15	Os04g0524900	LOC_Os04g44330	0.0231789	0.053604	0	0	0	0.0474532	0.0241355	0.0644811	0	0	0	0.0258941
	OsOPT16	Os04g0542200	LOC_Os04g45860	21.0141	20.7159	29.6604	18.8655	16.5549	15.895	8.37205	15.5353	6.67888	7.4021	14.1599	21.253
	OsOPT17	Os04g0542800	LOC_Os04g45900	53.6439	46.4792	59.6201	43.437	30.1677	48.2504	16.4543	28.681	20.2481	28.0011	27.9862	32.1039
	OsOPT18	Os04g0594800	LOC_Os04g50820	0	0	0	0	0	0	0	0	0	0	0	0
	OsOPT19	Os04g0674600	LOC_Os04g57840	0	0	0	0	0.0218141	0	0	0.0192027	0.0221924	0.0779433	0.0948146	0
	OsOPT20	Os05g0251900	LOC_Os05g16280	0	0	0	0	0	0	0	0	0	0	0	0
	OsOPT21	Os05g0252000	LOC_Os05g16290	0	0	0	0	0	0	0	0	0	0	0	0
	OsOPT22	Os06g0125400	LOC_Os06g03540	6.77863	5.52622	18.5312	7.9131	9.63569	8.4781	6.74519	9.97656	5.63787	13.411	12.5138	8.19458
	OsOPT23	Os06g0125500	LOC_Os06g03560	3.06531	5.31234	2.77969	5.08925	5.87537	3.80184	28.5226	35.812	47.9137	23.6892	37.1377	40.3095
	OsOPT24	Os06g0127700	LOC_Os06g03700	1.6698	2.91812	3.80594	5.86346	7.84644	5.10103	8.27459	8.39399	7.22116	6.94679	9.83106	11.9178
	OsOPT25	Os08g0280300	LOC_Os08g17830	0.026264	0	0	0	0	0	0	0	0	0	0	0
	OsOPT26	Os08g0320200	LOC_Os08g23130	0	0.0216589	0	0.0505502	0.0394511	0.0191862	0	0.0173591	0	0	0	0
	OsOPT27	Os08g0492000	LOC_Os08g38400	2.89725	4.15982	8.82759	4.1439	6.94015	4.04394	2.07218	2.62949	2.39172	3.58293	1.9638	1.70998

## Sheet: Table S4.
	Table S4. Pipeline for identification of putative long non-coding RNAs in rice.
	Step	Filter Condition			Leaf	Root
	1	Assembled transcript models			69848	70322
	2	Not matched with RAP-DB gene models			4161	4635
	3	Not overlapping MSU(v7) gene models			2628	2718
	4	Not overlapping Rfam-annotated RNA			2587	2674
	5	Integration	Unified transcript models (gene loci)		4183
					Intergenic	Antisense
			Classification of transcript models depending on genome position		1902	2281
			Integrate putative lncRNA loci		1350	1534
	6-1	Coding Potential Calculator (CPC)	Estimate CPC values when including Oryza sativa protein dataset in SwissProt DB (A-set)	(CPC value) < 0	1024	1007
				(CPC value) ≥ 0	326	527
	6-2		Estimate CPC values when excluding Oryza sativa protein dataset from SwissProt DB and (CPC value) ≥ 0 in Step 6-1 (B-set)	(CPC value) < 0	251	350
				(CPC value) ≥ 0	75	177
	6	CPC-cleaned putative lncRNA loci			1275	1357
	7	Loci containing transcript > 200-nt			1255	1354
	8	20% < (Percentage of exonic AU) < 80%			1255	1333
	Total putative lncRNA loci				2588

## Sheet: Table S5.
	Table S5. List of putative long non-coding RNAs identified in this study and their expression level in rice.
									3' End Annotation & Profiling						Expression Level (FPKM) in Nitrogen-starved Rice												M-Fuzz Clustering result		Expression Level (FPKM) in Phosphate-starved Rice (strand-nonspecific RNA-Seq, Secco et al., 2013)								Expression Level (FPKM) in Abiotic Stress-treated Rice (Strand-specific RNA-Seq, Lu et al., 2012)
												Normalized Read count per library			Root						Shoot								Root				Shoot				Seedling
	Gene locus	Gene ID	Strand	Transcript ID	Number of Exon	Classification by CPC result	Genomic position	Repeat associated	Representative 3' end position	Strand	Representative Read count	Pooled Total	Root_NC	Shoot_NC	-N_0 day	-N_1 day	-N_3 day	-N_5 day	-N_7 day	NC	-N_0 day	-N_1 day	-N_3 day	-N_5 day	-N_7 day	NC	Root	Shoot	+Pi_1 hr (SRR1005258)	-Pi_1 day (SRR1005300)	-Pi_3 day (SRR1005306)	-Pi_7 day (SRR1005318)	+Pi_1 hr (SRR1005321)	-Pi_1 day (SRR1005363)	-Pi_3 day (SRR1005369)	-Pi_7 day (SRR1005381)	Normal (ERR037683)	Salt (ERR037679)	Cold (ERR037681)	Drought (ERR037687)
	chr01:56540-57967	Chr01G0001	-	RTt_00004399 LFt_00004340	1	RLC class	NAT(MSU)								0.0780402	0.0904356	0.0886023	0.104288	0.247174	0.239705	0.240642	0.107642	0.041892	0.0979992	0.248027	0.0436639			0.223348	0.0813013	0.114752	0.0756173	0.0672878	0.0272709	0.11765	0.0635661	0.222592	0.0497771	0.101349	0.0378435
	chr01:645717-646806	Chr01G0002	+	LFt_00000101 RTt_00000102	1	RLC class	NAT(IRGSP,MSU)	[(CGG)n 646573..646593. 1045][(CGG)n 646573..646593. 1065]							0.478028	0.18512	0.301765	0.288441	0.281011	0.478251	0.221195	0.198775	0.171665	0.601484	0.0485847	0.596142			0.000249236	0	4.37128e-06	0.353072	0.0668756	0.000132	1.80283e-06	0	0.905848	0.337617	0.137482	0.102671
	chr01:686005-686721	Chr01G0003	+	RTt_00000104	2	RHC class	Intergenic	[ORSiTERTOOT00400 686605..686688. 431]	chr01:686779	+	114		[686779 114.0 01P0115][686828 65.0 01P0116]		1.52274	2.3378	2.80627	1.12772	4.50901	5.40283	0	0	0	0	0	0	4		2.33288	2.29782	2.92939	2.88385	0	0	0	0	0	0	0	0
	chr01:717297-719428	Chr01G0004	-	RTt_00004465	4	RLC class	Intergenic								0.0770379	0.267898	0.0874617	0.260721	0.0406633	0.118313	0.120321	0	0.0827753	0	0	0.129402			0.178678	0.121952	0.0382508	0.0378087	0.0336439	0.0272709	0	0	0	0	0.152024	0
	chr01:855174-857796	Chr01G0005	+	LFt_00000129	3	RHC class	Intergenic	[GC_rich 855306..855326. 0][AT_rich 856529..856559. 0][AT_rich 856746..856813. 0][AT_rich 856873..856903. 0][AT_rich 857105..857128. 0]							0	0	0	0	0	0.079737	0.648303	0.366802	0.0842574	0.294607	0.854808	1.49091		7	0	0	0	0	0.807687	1.43684	0.702361	0.69753	0.306067	0.513333	0.209035	0.312212
	chr01:915467-920720	Chr01G0006	-	RTt_00004500 LFt_00004439 LFt_00004440 LFt_00004441 LFt_00004442 LFt_00004443 RTt_00004501 RTt_00004502 RTt_00004503	4	RLC class	NAT(IRGSP,MSU)	[ORSiTERT00400041 916539..916603. 0][ORSiTERT00400041 916539..916603. 2104][ORSiTERT00400041 916539..916603. 0][ORSiTERT00400041 916539..916603. 0][ORSiTERT00400041 916539..916603. 2104][ORSiTERT00400041 916539..916603. 0][ORSiTERT00400041 916539..916603. 1094][ORSiTERT00400041 916539..916603. 1094][ORSiTERT00400041 916539..916603. 0][ORSgTEMT01701116 916541..916688. 0][ORSgTEMT01701116 916541..9…							1.98361	2.52749	1.72123	3.03806	1.38954	1.30526	2.45899	1.58312	1.64409	2.34596	1.87716	1.28002			1.13502	0.911821	0.878269	1.01099	0.141428	0.319468	0.482182	0.341917	0.272877	0.114417	0.186367	0.104384
	chr01:1007431-1009230	Chr01G0007	+	RTt_00000147 RTt_00000148	2	RLC class	Intergenic	[ORSgTEMT01500004 1007830..1008060. 0][ORSgTEMT01500004 1007830..1008060. 0]							0.215951	0.868544	0.327564	1.04488	0.608323	0.57733	0.70576	0.978405	2.2676	2.96027	1.54751	1.63675		11	1.14523	0.3763	0.211526	0.347845	0	0.150791	0.108503	0	0.282183	0	0.0963612	0
	chr01:1267441-1268442	Chr01G0008	+	RTt_00000177 LFt_00000184	1	RHC class	Intergenic	[GC_rich 1267710..1267744. 905][GC_rich 1267710..1267744. 0][(CGG)n 1267763..1267873. 905][(CGG)n 1267763..1267873. 0][(CGGGGG)n 1267897..1267940. 905][(CGGGGG)n 1267897..1267940. 546][ORSiTERTOOT00326 1268086..1268305. 905][ORSiTERTOOT00326 1268086..1268305. 507]	chr01:1268163	+	61	[1268163 51.7 01P0223]	[1268163 61.0 01P0141]		0.271247	1.54384	0.418756	1.20681	0.611673	0.71521	0.303014	0.280019	0.319208	0.370018	0.0582349	0.828415	10		0	0.0666862	0.125087	0.123475	0.0552255	0	0	0	0.372551	0.083312	0	0
	chr01:1685213-1685935	Chr01G0009	+	LFt_00000216	1	RLC class	NAT(IRGSP,MSU)	[GC_rich 1685431..1685466. 722][GC_rich 1685495..1685521. 722][GC_rich 1685619..1685661. 722]	chr01:1685977	+	52		[1685977 52.0 01P0168]		0.257574	0.40115	0.684307	0.117349	0.548029	1.05557	0.62571	0.243346	0.186164	0.325255	0.235729	0.581162	4	9	0.193527	1.34129	1.50527	1.40168	2.88957	3.63635	3.34681	3.13948	0	0.113726	0	0.0864612
	chr01:1716826-1717825	Chr01G0010	-	LFt_00004524	1	RLC class	Intergenic								0.112335	0	0	0	0.118928	0	0.233921	0.0525953	0.0605515	0	0.1542	0.0630705			0.0644397	0.0589832	0.332237	0.273404	0	0	0	0.0460798	0	0	0.0745701	0
	chr01:1769011-1769952	Chr01G0011	+	LFt_00000225	1	RLC class	NAT(IRGSP)	[(CGG)n 1769306..1769433. 941][(CGG)n 1769436..1769550. 941]							0.666069	0.493073	0.481862	0.74103	0.577364	0.496119	1.07176	1.07873	0.914651	1.29623	1.49615	1.36081			0	0.444568	0.178765	0.176489	0.157773	0.254882	0.137517	0.446456	0.235954	0	0	0
	chr01:1792361-1794475	Chr01G0012	-	RTt_00004603	2	RHC class	Intergenic	[ORSgTEMT00600580 1794093..1794456. 759]							0	0.147131	0.0960326	0.171853	0.223325	0.346357	0	0.0394319	0	0.106276	0.0386939	0			0.244615	0.267461	0.125773	0.165725	0.0368967	0	0	0	0	0	0	0
	chr01:1797535-1798745	Chr01G0013	-	LFt_00004534	1	RLC class	Intergenic								0	0.154745	0	0.0602544	0	0	0	0.165939	0.047821	0.279409	0.244094	0.0498293			0.102737	0.0468388	0.0440391	0.174065	0	0	0	0.0366114	0	0	0	0
	chr01:1808257-1808833	Chr01G0014	-	RTt_00004605	1	RLC class	Intergenic								0.237978	0.698691	0	0	0.127273	0.365906	1.36282	1.70351	0.908898	2.11171	1.41598	1.75436	10	6	1.18364	0.613952	0	0.225165	0.509156	0.163059	0.352309	0.765434	0.478362	0.320922	0.490061	0
	chr01:1878634-1880578	Chr01G0015	-	LFt_00004545	1	RHC class	NAT(IRGSP,MSU)	[ORSiTERTOOT00368 1879456..1879510. 1944][ORSiTETNOOT00120 1880469..1880944. 2310]							0.0257676	0.0298077	0.0292314	0	0.027146	0	0.912248	1.3391	0.331445	0.387878	0.660212	1.69906		3	1.02487e-30	4.62358e-08	0.047007	7.84345e-09	0.18841	0.132259	0.0564117	0.0683826	0	0.0330816	0.101034	0.0503011
	chr01:1926433-1928563	Chr01G0016	-	LFt_00004548 RTt_00004618	1	RHC class	NAT(IRGSP,MSU)	[ORSiTETNOOT00130 1926356..1926455. 2208][GC_rich 1926690..1926712. 2130][GC_rich 1926690..1926712. 0][ORSiTETNOOT00120 1927396..1927727. 2130][ORSiTETNOOT00120 1927396..1927727. 738][ORSiTETNOOT00130 1927703..1927776. 2130][ORSiTETNOOT00130 1927703..1927776. 0][ORSiTETNOOT00108 1927711..1927788. 2130][ORSiTETNOOT00108 1927711..1927788. 0][ORSiTETNOOT00130 1927837..1928021. 2130][ORSiTETNOOT00130…	chr01:1926992	-	245.5	[1926992 245.5 01M0321]	[1926992 144.5 01M0236]	[1926992 113.0 01M0198]	6.91805	8.25437	5.89361	4.18766	8.27787	5.04804	5.24419	4.03286	4.35497	4.60782	5.36963	5.9763			0.599708	1.01193	1.11334	1.082	0.122516	0.149327	0.12522	0.265451	0.489579	0.447882	2.70534	0.227004
	chr01:1933191-1933818	Chr01G0017	+	RTt_00000245	1	RLC class	Intergenic	[GC_rich 1933219..1933240. 627][ORSiTETNOOT00131 1933387..1933742. 627][ORSiTETNOOT00121 1933435..1933743. 627]							1.57294	1.72011	0.956307	1.29487	0.223806	0.967178	0.764219	1.29539	0.912834	0.663519	0.959777	2.13584	3		0.584307	0	0.202717	0	0	0.216755	0.156074	0.169389	0.209157	0.140318	1.57133	0.213357
	chr01:2028561-2029220	Chr01G0018	+	RTt_00000262	1	RLC class	Intergenic	[AT_rich 2028554..2028605. 667]							0.0975881	0.114206	0.111195	0.133698	0.312049	0.499993	0.101599	0.092526	0.318114	0.246788	0.0893157	0.220596			0	0.202613	0	0.0932191	0.0839658	0	0.0728258	0	0.193886	0	0.132418	0
	chr01:2112359-2112755	Chr01G0019	+	RTt_00000276	1	RLC class	Intergenic								0.225193	0.806487	0	0.946994	0.489995	0.462757	0.471037	0	0	0	0.413943	0.260121	8		0.705166	0.225862	0.20826	0.61294	0.188036	0.14874	0.160627	0.703021	0	0	0	0
	chr01:2210263-2212382	Chr01G0020	-	RTt_00004657 RTt_00004658 RTt_00004659	1	RLC class	Intergenic	[(CAATC)n 2212253..2212285. 0][(CAATC)n 2212253..2212285. 328][(CAATC)n 2212253..2212285. 328]							1.4959	0.463002	0.756866	0.328603	0.0926637	0.100654	0.0456572	0	0.637957	0.0551156	0	0			0.0506864	0	0	0	0	0	0.033413	0	0	0	0.0578467	0
	chr01:2355421-2356017	Chr01G0021	+	LFt_00000301	1	RLC class	Intergenic								0.11302	0.265199	0.128905	0	0.603851	0	0.823707	0.861351	0.985444	1.57482	2.58628	1.02445	5	10	0.250706	0	0	0.107217	0	0	0	0	0.452869	0	0	0.230981
	chr01:2388880-2390768	Chr01G0022	+	RTt_00000303	4	RLC class	NAT(IRGSP,MSU)		chr01:2390756	+	42	[2390756 42.0 01P0382]			0.217694	0.672673	0.47364	0.736415	0.727478	0.260025	1.09557	0.5404	0.779363	1.02523	0.697231	0.609231	6	9	0.617345	0.428566	0.624385	0.603943	0.23241	0.277767	0.130504	0.279495	0.139617	0.140499	0.0476772	0.0356051
	chr01:2459437-2462468	Chr01G0023	+	LFt_00000322 RTt_00000317 RTt_00000318 LFt_00000323 RTt_00000319 LFt_00000324	1	RLC class	Intergenic	[ORSgTEMT00100038 2462397..2462691. 978][ORSgTEMT00100038 2462397..2462691. 978][ORSgTEMT00100038 2462397..2462691. 1791][ORSgTEMT00100038 2462397..2462691. 1614][ORSgTEMT00101623 2462435..2462726. 1013][ORSgTEMT00101623 2462435..2462726. 1013][ORSgTEMT00101623 2462435..2462726. 1826][ORSgTEMT00101623 2462435..2462726. 1649]							8.06463	6.98062	6.04788	9.96325	8.84317	9.99274	2.78632	3.16103	5.06637	2.27358	3.93732	1.34332		11	2.56048	2.84641	2.51694	2.32702	0.287251	0.209745	0.251318	0.542943	0.189218	0.126942	0.0861536	0.0965087
	chr01:2475530-2476144	Chr01G0024	+	RTt_00000321	1	RLC class	Intergenic	[ORSgTEMT01601313 2475942..2476145. 615][ORSgTEMT01601221 2475963..2476145. 615]							0.865089	2.02829	0.61648	1.1877	0.230917	1.21907	0	0	0	0.273798	0	0.244853	10		0.84195	2.57433	1.35702	1.64491	0	0	0	0	0	0	0.14757	0
	chr01:2501740-2502404	Chr01G0026	+	LFt_00000329	2	RLC class	Intergenic	[ORSiTERT00400004 2501742..2501899. 508][ORSiTERT00400004 2501748..2501887. 508]	chr01:2502884	+	100	[2502718 46.0 01P0402][2502884 63.0 01P0403]	[2502505 61.0 01P0270][2502718 51.0 01P0271][2502884 100.0 01P0272]		15.924	18.1156	18.3397	10.5248	15.0654	17.0129	1.53294	0.898273	1.90414	2.20935	3.5531	1.2171		11	14.518	11.552	12.2762	8.80583	0.114099	0.0911659	0.295513	0.428443	0.271247	0	0	0.138346
	chr01:2750033-2750880	Chr01G0027	+	RTt_00000358 LFt_00000359	1	RLC class	Intergenic	[(CGG)n 2749888..2750038. 523][ORSiTERTOOT00060 2750240..2750279. 377][ORSiTERTOOT00060 2750240..2750279. 833]							2.48076	1.79169	0.85708	1.74456	0.812482	1.79267	1.03959	1.75066	0.838331	0.963432	1.39218	0.86309	1	3	0.322275	0.222295	0.0694302	0.137018	0.122749	0.148485	0	0.1157	0.277574	0.186218	0	0
	chr01:3182044-3186538	Chr01G0029	-	LFt_00004709 RTt_00004784	3	RHC class	NAT(IRGSP,MSU)	[(CGG)n 3182388..3182433. 1405][(CGG)n 3182388..3182433. 1303]							0.0814295	0.0944237	0.0924602	0.110283	0.0504659	0.166223	0.168556	0.189312	0.348563	0.210317	0.153451	0.182057			0.376156	0.0507722	0.0741173	5.62099e-08	4.63425e-08	0.052803	0.0270227	2.28791e-06	0.18321	0	0.0312818	0.0233611
	chr01:3259135-3260483	Chr01G0030	-	LFt_00004714 RTt_00004790	1	RHC class	NAT(IRGSP,MSU)								0.0858575	0.100287	0	0.234697	0.274014	0.263891	0.285145	0.473836	0.168162	0.245736	0.154036	0.0968599			0	0.0412799	0.103892	0	2.80214e-06	0.0762838	2.22382e-08	0.153777	0	0	0.102967	0
	chr01:3379439-3379870	Chr01G0031	+	LFt_00000450 RTt_00000440	1	RLC class	Intergenic	[GC_rich 3379524..3379560. 431][GC_rich 3379524..3379560. 325]							0.44947	3.1881	1.05206	0.646713	1.00825	0.465181	0	1.45886	0.426689	0.246272	2.47264	0.882978	10	10	0.612058	0.388882	0.359524	0.352978	1.13155	0.641373	0.831549	1.05908	4.04103	0.81331	0.275991	0.206109
	chr01:3453359-3454281	Chr01G0032	-	LFt_00004740	1	RLC class	Intergenic	[ORSiTETN00100010 3453390..3453637. 922]							0.0621408	0	0.0706508	0	0.131704	0	0.0646988	0.174878	0.134134	0.156527	0.113735	0.0698434			0	0.0651475	0.122224	0.0603293	0	0	0.0470129	0	0	0	0.165516	0
	chr01:3457394-3459457	Chr01G0033	+	LFt_00000469	2	RLC class	NAT(IRGSP,MSU)								0.025946	0.120059	0.0883021	0.0700698	0.0273347	0.07968	0.162099	0.60198	0.389374	0.325475	0.54607	0.376971		7	0.291602	0.46587	0.465613	0.316364	0.0586889	0.120754	0.0539406	0.295062	0	0.0333135	0.101742	0.0253269
	chr01:3472873-3473123	Chr01G0034	+	RTt_00000456	1	RLC class	Intergenic								0	3.40662	0.812208	1.99555	0.783892	2.84355	0	0	0	0	0	0.83752	10		0	0.627567	0	0.559014	0	0	0	0	0	0	0	0
	chr01:3529492-3530158	Chr01G0035	-	RTt_00004839	1	RLC class	Intergenic								0	0.449889	0.328568	0.263321	0.409747	0.295504	0	0	0	0	0	0			0.646088	0.499161	0.466214	1.65395	0	0	0	0	0	0	0	0
	chr01:3546377-3547303	Chr01G0036	-	RTt_00004840	1	RLC class	Intergenic	[ORSiTEMT00100011 3546755..3547020. 926][ORSgTEMT00101182 3546779..3547049. 926][ORSgTEMT00100533 3547020..3547056. 926][ORSgTEMT06100023 3547076..3547125. 926][ORSgTEMT00100302 3547129..3547171. 926][ORSgTEMT00100282 3547158..3547259. 926][ORSgTEMT00100736 3547170..3547259. 926][ORSgTEMT00100167 3547190..3547542. 1165][ORSgTEMT00101695 3547259..3547542. 1165]							0.123599	0.14381	0	0.168109	0.130973	0.189881	0	0	0	0	0	0			0.141321	0.388774	0.425494	0.66008	0	0	0.0467608	0	0	0	0	0
	chr01:3547383-3548250	Chr01G0037	-	RTt_00004841	1	RLC class	Intergenic	[ORSgTEMT00100167 3547190..3547542. 1061][ORSgTEMT00101695 3547259..3547542. 992]							0.201748	0.31326	0	0.274705	0	0.344404	0	0	0	0	0	0			0.229919	0.140806	0.197995	0.195406	0	0.0470492	0	0	0	0	0	0
	chr01:3642569-3644572	Chr01G0039	-	RTt_00004855 RTt_00004856 RTt_00004857	3	RLC class	Intergenic								0.538007	0.890147	0.707012	0.283227	0.779919	0.600665	0.0321257	0	0	0	0	0	9		0	0.0599327	0.0847061	0.223396	0.024795	0	0.0217068	0	0	0	0	0
	chr01:3787128-3788913	Chr01G0040	+	LFt_00000498 LFt_00000499 RTt_00000485	1	RLC class	Intergenic	[(GGAGA)n 3787129..3787168. 1730][(GGAGA)n 3787129..3787168. 586][(GGAGA)n 3787129..3787168. 1785][(CGG)n 3787365..3787505. 1730][(CGG)n 3787365..3787505. 586][(CGG)n 3787365..3787505. 1767][ORSiTETNOOT00131 3788492..3788660. 1730][ORSiTETNOOT00131 3788492..3788660. 921][ORSiTETNOOT00131 3788492..3788660. 1767][ORSiTETNOOT00131 3788525..3788679. 1730][ORSiTETNOOT00131 3788525..3788679. 921][ORSiT…	chr01:3787836	+	182	[3787813 65.0 01P0612][3787836 182.0 01P0613]	[3787813 88.0 01P0434][3787836 101.5 01P0435]	[3787836 50.0 01P0397]	2.28792	2.4702	2.23756	1.21005	2.35431	3.41344	1.69611	1.85976	0.559624	0.921305	1.76165	2.4653	9	3	0	0.394488	0.371683	0.494825	0.0251087	0.0611538	0.0439608	0.071209	1.20902	0.147473	0.187665	0.252265
	chr01:3814098-3814928	Chr01G0041	-	LFt_00004794	1	RLC class	Intergenic	[ORSgOTOT00000192 3813994..3814110. 935][ORSiTETNOOT00006 3814154..3814204. 830][ORSgTEMT00501266 3814277..3814427. 830][AT_rich 3814645..3814683. 830]							0	0	0	0	0	0	0.14823	0.133918	0.384806	0.0897456	0.39088	0.0801238			0.242804	0	0.0697502	0.137647	0.0616605	0	0.0536674	0.116237	0	0	0.190508	0
	chr01:3838685-3840864	Chr01G0042	+	LFt_00000502	1	RLC class	NAT(IRGSP)								0.0227109	0	0.025759	0.0306467	0.023914	0.0232474	0.425667	0.273738	0.291959	0.427188	0.581889	0.253694		10	0.132973	0.264821	0.113505	0.157205	0.0995863	0.226596	0.174501	0.320221	0	0	0.059273	0.0663972
	chr01:3841702-3842629	Chr01G0043	-	LFt_00004806	2	RLC class	Intergenic	[ORSiTEMT02300001 3842031..3842134. 432]							0	0.320883	0	0	0.146135	0.279381	0.141887	0.653752	0	0.692326	0.623722	0.154954		7	0.298192	0.13992	0.26014	0.127942	0.116095	0.278193	0	0.217939	0	0	0	0.141048
	chr01:4071317-4071665	Chr01G0044	-	LFt_00004840 RTt_00004930	1	RLC class	Intergenic								18.7501	29.3088	26.4371	14.0937	30.3326	24.1571	9.98753	8.33967	7.35534	6.50688	6.49491	5.54888	7		17.7803	14.7417	13.2677	11.1843	9.65599	7.78867	9.62582	7.43027	0.662568	0.444501	4.97766	0.337936
	chr01:4276824-4277580	Chr01G0045	+	RTt_00000532	1	RLC class	Intergenic	[ORSiTETNOOT00120 4276534..4276867. 1047][ORSiTETNOOT00010 4276565..4276995. 1016][ORSiTETNOOT00010 4276565..4276924. 1016][ORSiTETN00100006 4277555..4277781. 957]							0.161253	0.0940971	0.183545	0.440328	0.342799	0.247794	0.0839418	0	0	0	0.147575	0			0	0.252283	0.472185	0.155227	0.0696703	0	0	0	0.158751	0	0	0
	chr01:4301221-4302891	Chr01G0046	+	LFt_00000549	1	RLC class	NAT(IRGSP,MSU)	[(CGA)n 4302214..4302279. 1670][GC_rich 4302453..4302473. 1670][ORSiTERTOOT00141 4302532..4302647. 1670][ORSgTETN00300002 4302550..4302650. 1670]							0.030564	0	0	0	0	0	0.54102	0.653285	0.295121	0.575401	1.25857	0.615305		10	0	0.0323277	0	0.0301123	0	0	0.0468227	0.0252848	0	0	0	0.0299055
	chr01:5208690-5210126	Chr01G0047	-	RTt_00005043	1	RLC class	Intergenic	[ORSiTETNOOT00129 5208593..5208692. 1534]							0	0.0421104	0.123758	0.147523	0.0383505	0.074413	0	0	0	0	0	0			0.379801	0.307005	0.252843	0.285658	0.127037	0.154513	0.111092	0.0900219	0	0.04691	0	0.0356637
	chr01:5225340-5226200	Chr01G0048	+	LFt_00000630	1	RLC class	Intergenic	[ORSgTEMT00400012 5225270..5225392. 931]							0	0.158304	0.15459	0.1851	0	0	0.141514	0.127726	0.146858	0.0856481	0.186582	0			1.62576	0.924733	0.933478	0.52642	0.353487	0.190131	0.461696	0.333255	0	0.178353	0.090784	0.0677971
	chr01:5251938-5252610	Chr01G0049	-	RTt_00005050	1	RLC class	NAT(MSU)	[(CGG)n 5252013..5252138. 672][ORSiTERTOOT00141 5252594..5252912. 974]							0.284738	0.333081	0.216257	0	0.10112	0.194507	0.592881	0.0899161	0.103077	0.479899	0.608062	0.107229		8	0	0	0	0	0.081719	0.0656577	0	0.0769008	0.188301	0.252653	0	0
	chr01:5397756-5399276	Chr01G0050	+	LFt_00000641 LFt_00000642 RTt_00000631 RTt_00000632	3	RHC class	NAT(IRGSP)	[ORSiTETNOOT00116 5397325..5397795. 746][ORSiTETNOOT00116 5397325..5397795. 746][ORSiTETNOOT00115 5398768..5399358. 995][ORSiTETNOOT00115 5398768..5399358. 995][ORSiTETNOOT00115 5398768..5399358. 995][ORSiTETNOOT00115 5398768..5399358. 998][ORSiTETNOOT00010 5398860..5399359. 996][ORSiTETNOOT00010 5398860..5399359. 996][ORSiTETNOOT00010 5398860..5399359. 996][ORSiTETNOOT00010 5398860..5399359. 999…							0.671492	1.1203	0.608282	0.836162	0.769217	0.969033	0.715549	0.569556	0.976992	1.1873	0.461946	0.730993	10	12	0.0905503	0.145372	0.0387735	0.229945	0.068213	0.055287	0.0298146	0.121727	0.300994	0	0	0.0383797
	chr01:5855260-5855653	Chr01G0051	-	LFt_00005036	1	RLC class	Intergenic	[GC_rich 5855620..5855662. 402]							0	0	0.262792	0	0	0.234832	0.23907	0.226616	0.25603	1.1789	2.31094	0.7924		10	0	0	0	0	0.572073	0	0.162837	0	0	0	0	0
	chr01:5856009-5857510	Chr01G0052	-	LFt_00005037 LFt_00005038	1	RLC class	NAT(IRGSP,MSU)	[(CGG)n 5855927..5856067. 1584][(CGG)n 5855927..5856067. 183][(CGG)n 5857281..5857302. 1501][(CGG)n 5857281..5857302. 1050][GC_rich 5857485..5857518. 1509][GC_rich 5857485..5857518. 1058]							0	0	0.0536801	0	0.0499588	0	0.407495	0.587428	0.457081	0.867096	1.06167	0.688907		11	0	0	0.0686867	0	0.0905672	0.063073	0.052813	0.142636	0.597361	0	0.362649	0.0338531
	chr01:5867858-5868730	Chr01G0053	+	LFt_00000687	1	RLC class	NAT(MSU)	[ORSiTERTOOT00141 5868278..5868386. 872][(CGG)n 5868387..5868411. 872][ORSiTERTOOT00141 5868412..5868661. 872][ORSiTETNOOT00010 5868532..5868708. 872][ORSiTETNOOT00130 5868610..5868709. 872][ORSiTETNOOT00108 5868644..5868712. 872]							0	0	0	0	0	0	0.27799	0.0627032	0.0721049	0.252336	0.0610866	0.225236			0.532658	0	0	0.064667	0	0	0	0	0	0	0	0
	chr01:5875896-5878184	Chr01G0054	+	LFt_00000688	1	RLC class	NAT(IRGSP,MSU)	[(CGG)n 5877646..5877673. 2288]							0	0	0.0244138	0	0	0	0.784522	0.857921	0.322783	1.16059	1.55613	2.28398		7	1.24728e-06	3.96169e-06	2.92215e-06	2.58049e-06	4.50858e-06	2.1859e-06	1.424e-06	1.88e-06	0.287739	0.0827302	0	0.0209654
	chr01:6181541-6182502	Chr01G0055	-	LFt_00005066	1	RHC class	NAT(IRGSP,MSU)	[ORSiTETNOOT00128 6182444..6182796. 1255]							0.176894	0.13715	0.134053	0.0801526	0.187362	0.0905819	0.0613923	0.165782	0.318003	0.148474	0.188861	0.132481			0.540277	0	0.058064	0	0	0.0413939	0.0893304	0.0483308	0.11479	0	0	0
	chr01:6295627-6297407	Chr01G0056	-	RTt_00005151	1	RLC class	NAT(IRGSP,MSU)	[ORSiTETN00100019 6295588..6295642. 1820]							0.142194	0.36203	0.193602	0	0.329704	0	0	0	0	0	0	0.0317962			0.464585	0	0	0.0280465	0.394169	0.202191	0.566845	0.400233	0.272487	0.036561	0	0
	chr01:6655757-6663195	Chr01G0058	-	RTt_00005187 RTt_00005188 RTt_00005189	5	RLC class	NAT(IRGSP,MSU)	[(GAAAA)n 6661431..6661468. 0][(GAAAA)n 6661431..6661468. 0][(GAAAA)n 6661431..6661468. 0]							0.864956	1.1198	0.675435	1.04345	0.663205	0.700072	1.66096	2.29421	1.96196	0.945299	1.56553	1.64352		1	0.200227	0.332956	0.228153	0.282048	0.125227	0.203334	0.109626	0.189412	0.383696	0.0735465	0.262053	0
	chr01:6734373-6735256	Chr01G0059	-	LFt_00005122	1	RLC class	NAT(IRGSP,MSU)	[ORSiTETNOOT00119 6735176..6735693. 1320][ORSiTETNOOT00116 6735244..6735693. 1320]							0	0.0764664	0	0	0	0	0	0	0.496529	0.0827515	0.120211	0.221582			0	0	0	0	0	0.0459796	0	0.0537169	0	0	0.262894	0
	chr01:7230649-7231012	Chr01G0061	-	LFt_00005170	1	RLC class	Intergenic	[(CGG)n 7230946..7231078. 429]	chr01:7230661	-	56			[7230661 56.0 01M0678]	0	0.643569	0	0	0	0	1.68746	1.349	0.607194	0.696624	2.71755	6.54875	10	7	0	0	0.244522	0	0.443695	0.524652	0.188681	0.828278	84.4843	12.7726	1.62536	1.21381
	chr01:7245017-7246444	Chr01G0062	+	LFt_00000845	1	RLC class	NAT(IRGSP,MSU)	[ORSiTERTOOT00141 7244792..7245170. 1653][ORSiTERTOOT00141 7244795..7245097. 1650][(GAAA)n 7245625..7245692. 1427][ORSiTERTOOT00141 7245851..7246217. 1427]							0.0732143	0.127262	0.124667	0.049537	0.0386331	0.112437	0.11435	0.102242	0.196597	0	0.100496	0.109283			0.0425022	1.93906e-06	0.036381	0.0359642	1.66743e-06	0.0518736	1.832e-06	1.61973e-06	0.14089	0.09452	0.192448	0.0359298
	chr01:7261213-7261632	Chr01G0063	+	RTt_00000840	1	RLC class	Intergenic	[ORSiTETNOOT00015 7261615..7261856. 643]	chr01:7261610	+	134		[7261610 134.0 01P0799][7261627 46.0 01P0800]		2.22652	1.68585	2.0907	1.13088	2.85269	2.07845	0	0.19877	0	0	0	0.465745	4		7.26617	12.8651	4.33848	4.62867	0	0	0.145447	0	0	0	0	0
	chr01:7628664-7629423	Chr01G0064	-	LFt_00005212	1	RLC class	Intergenic								0.0801956	0.187175	0	0	0	0.0821559	0.333972	0.0756369	0	0.202409	0.366965	0.361567			0	0.0836545	0	0	0.0693053	0	0.120497	0.0652837	2.368	0.317727	0	0.0805181
	chr01:7644329-7645524	Chr01G0065	-	LFt_00005213	1	RHC class	Intergenic	[ORSiTERTOOT00270 7643450..7644349. 2075][ORSiTERTOOT00270 7644323..7644591. 1202][ORSiTERTOOT00270 7644578..7644839. 1195][ORSiTERTOOT00270 7644657..7644869. 1195][ORSiCMCM00100011 7645062..7645535. 1206]							0	0	0	0	0.143066	0.138618	0.0939701	0.0421172	0.0485465	0.226907	0.123883	0.0505842			0	0.0950691	0.0893788	0.0441571	0	0	0.0687354	0.0371542	0.17444	0.175541	0.297843	0.222428
	chr01:7706174-7707469	Chr01G0066	-	LFt_00005224	2	RLC class	Intergenic	[(CATG)n 7706301..7706330. 583][(GAA)n 7707414..7707460. 202]							0.0766435	0	0	0	0	0.157026	2.31407	2.02188	2.4884	0.966838	0.631275	0.60438		1	0	0	0	0	1.06073	1.3888	0.403615	0.812027	0.150593	0.101029	0.411401	0.0768082
	chr01:7926703-7927804	Chr01G0067	+	RTt_00000920	1	RLC class	NAT(IRGSP,MSU)	[(CGG)n 7927130..7927178. 1101][(CGG)n 7927455..7927482. 1101]							0.34876	0.347148	0.226413	0.135202	0.421544	0.306114	0	0.0465664	0	0	0	0			0.688562	0.104808	0.344723	0.194589	0.0433914	0	0	0.163821	0	0	0	0
	chr01:8289607-8290735	Chr01G0068	-	RTt_00005366 LFt_00005284	1	RLC class	Intergenic	[GC_rich 8290563..8290594. 1128][GC_rich 8290563..8290594. 652]	chr01:8290045	-	102.5	[8289984 38.0 01M1268][8290045 102.5 01M1269]			1.76842	1.15073	1.01274	1.35799	1.14614	0.698112	1.13481	1.12794	0.753924	1.87976	1.36039	0.784172		8	0	0.458214	0.0956898	0	0	0.306989	0.183984	0.0397887	0	0	0.0639675	0
	chr01:8410972-8411556	Chr01G0069	+	RTt_00000965	1	RLC class	Intergenic	[(GA)n 8411194..8411233. 584]							0	0.547171	0.265871	0.801253	1.37049	0.238882	0	0.111132	0.38128	0	0.213332	0	6		0.386939	0.962662	0.560564	0.110373	0.0997861	0.15984	0.259006	0.187544	0	0	0.958538	0.119305
	chr01:8535755-8537588	Chr01G0070	+	RTt_00000971	1	RLC class	NAT(IRGSP,MSU)	[ORSgTEMT00100255 8537431..8537760. 2005]							0.192619	0.127361	0.249754	0.074336	0.115989	0	0.0286522	0	0	0	0.0251799	0			1.15704e-05	1.01534e-05	0.274438	4.96872e-07	0	7.34045e-06	0.063305	6.32445e-07	0.0527059	0	0	0
	chr01:8716244-8717616	Chr01G0071	+	RTt_00000980	1	RHC class	NAT(IRGSP,MSU)	[ORSiTETNOOT00120 8717011..8717042. 1372][(CGG)n 8717043..8717081. 1372][ORSiTETNOOT00120 8717082..8717259. 1372][ORSiTETNOOT00116 8717263..8717426. 1372][ORSiTETNOOT00130 8717321..8717420. 1372]							0.0383221	0.0444201	0.174027	0.155627	0.202271	0.196179	1.59608	1.71338	2.05873	2.79201	2.59504	1.67358			0.0888933	0.283116	0.0380584	0.150476	0.133895	0.21707	0.292643	0.284604	0.664295	0.297106	0.100821	0.112939
	chr01:8737244-8743784	Chr01G0072	+	LFt_00000985	4	RHC class	NAT(IRGSP,MSU)	[AT_rich 8742335..8742355. 2597]							0.350611	0.226699	0.0953895	0.39673	0.2212	0.186602	0.219053	0.363153	0.344994	0.439242	0.372154	0.25032			0.42582	0.423014	0.317186	0.224381	0.0898302	0.0532595	0.033821	0.048948	0.106712	0.0715904	0.0182202	0.0408204
	chr01:9191708-9192633	Chr01G0074	-	RTt_00005463	1	RLC class	NAT(IRGSP,MSU)	[(CGG)n 9192223..9192247. 925]							0.371306	0.432028	0.0703582	0.673371	1.11482	0.316904	0.0644318	0.116095	0	0.0779381	0.113265	0.139105	6		1.20282	0.959959	0.85213	0.412706	0	0.130174	0.14047	0.152028	0	0	0	0
	chr01:9727313-9728533	Chr01G0075	-	LFt_00005426 RTt_00005521	1	RHC class	NAT(IRGSP,MSU)	[ORSiTERTOOT00377 9727452..9727489. 1220][ORSiTERTOOT00377 9727452..9727489. 0][ORSiTERTOOT00141 9727471..9727672. 1220][ORSiTERTOOT00141 9727471..9727672. 0][ORSiTERTOOT00377 9727472..9727646. 1220][ORSiTERTOOT00377 9727472..9727646. 0][ORSiTERTOOT00141 9728444..9728717. 1404][ORSiTERTOOT00141 9728444..9728717. 803][ORSiTERTOOT00141 9728518..9728766. 1453]							0.225107	0.396784	0	0	0.662543	0.231097	0.117377	0.418194	0.122865	0.0553323	0.412334	0.769365			0.555408	0.371087	0.109039	0.0646327	0.0598796	0.0310955	0.108862	0.0543645	0.552746	0.0570498	0.174235	0.238549
	chr01:9908517-9909163	Chr01G0077	-	RTt_00005532	1	RLC class	Intergenic	[(CGG)n 9908831..9908899. 646]							0.301255	0.352719	0.801082	0.137654	0.428331	0.514515	0	0.0952919	0	0	0	0	11		0	0.104162	0.0972357	0.0958003	0	0	0	0	0	0	0	0
	chr01:9953946-9955565	Chr01G0078	-	RTt_00005537 LFt_00005442	1	RHC class	NAT(IRGSP,MSU)	[(CGG)n 9954138..9954265. 1619][(CGG)n 9954138..9954265. 0][GC_rich 9954516..9954537. 1619][GC_rich 9954516..9954537. 1177][(GA)n 9955416..9955443. 1619][(GA)n 9955416..9955443. 1177]							1.46698	1.86262	2.05881	1.30977	1.82513	2.75157	0.166785	0.363862	0.203993	0.144721	0.419924	0.206709			0.442455	0.703015	0.30525	0.504231	0.138511	0.134876	0.290808	0.42359	0.698881	0.163083	0.166023	0.0929887
	chr01:10098143-10099285	Chr01G0079	+	LFt_00001114 RTt_00001118	1	RLC class	NAT(MSU)	[(CCCCG)n 10098520..10098586. 1142][(CCCCG)n 10098520..10098586. 702][ORSiOTOT00000050 10098737..10098786. 1142][ORSiOTOT00000050 10098737..10098786. 702][ORSiOTOT00000050 10098783..10098883. 1142][ORSiOTOT00000050 10098783..10098883. 739]							0.357058	0.834593	0.203316	1.22089	0.95015	0.914583	0.464666	0.832178	1.06497	0.563815	1.14373	1.71043	8	10	0.439692	0.200671	0.235746	0.232906	0.0415298	0	0.0362612	0.117623	0	0	0	0
	chr01:10191347-10192342	Chr01G0080	-	RTt_00005554	1	RHC class	NAT(IRGSP)	[ORSiTETNOOT00131 10191338..10191405. 1005][ORSiTETNOOT00116 10192335..10192664. 1317]							0.846737	1.04997	1.15483	0.997026	1.07577	1.56086	0	0	0.0608586	0	0	0.0633898			1.80427	0.00213222	0.893026	1.30812	0	0	0	0	0	0	0	0
	chr01:10191570-10192757	Chr01G0081	+	RTt_00001132	1	RHC class	NAT(IRGSP)	[ORSiTETNOOT00116 10192335..10192664. 1187]							0.591376	0.739061	0.465009	0.370011	0.625003	1.02476	0	0	0	0.0571878	0	0			0.795085	0.956559	0.177976	0.453679	0	0	0	0	0	0	0	0
	chr01:10202505-10203703	Chr01G0082	+	LFt_00001127	1	RLC class	NAT(IRGSP,MSU)	[(GGA)n 10203125..10203158. 1198][(GGA)n 10203244..10203278. 1198]							0.404911	0.626462	0.664271	0.487872	0.855801	0.368537	0.187376	0.251935	0.338798	0.282778	0.452876	0.0504314	4		0.537866	0.610312	0.699026	1.35543	0.0789419	0.102069	0.519704	0.476119	0	0	0.178157	0
	chr01:10220794-10222023	Chr01G0083	+	LFt_00001129	3	RLC class	Intergenic								0.0595893	0	0.0677394	0.243037	0.126244	0.0610283	0.310213	0.33514	0.321411	1.12543	0.327193	0.066949		6	0	0.0625171	0	0.0579205	0.0517679	0.0836435	0.090255	0.048833	0.116044	0	0.0792544	0.0591869
	chr01:10262334-10263990	Chr01G0084	-	RTt_00005558	1	RHC class	NAT(IRGSP,MSU)	[ORSiTETNOOT00120 10262636..10263002. 1656][ORSiTETNOOT00119 10262638..10263044. 1656][ORSiTETNOOT00124 10262640..10263159. 1656][(CGG)n 10263766..10263891. 1656][ORSiTETNOOT00120 10263945..10264385. 2051]							1.69716	1.67907	1.78583	1.33466	1.98463	2.96946	0.899648	0.80301	0.993236	0.890782	1.073	1.17346			0.826927	1.5665	1.62921	3.52608	1.10721	0.854744	1.3471	2.88434	0.769673	0.0794393	0.202178	0.0905915
	chr01:10277661-10278019	Chr01G0085	+	LFt_00001133	1	RLC class	Intergenic								0	0	0	0	0	0	0.289699	0.278571	0.313222	1.07734	0.254457	1.28569		6	0	0	0	0	0	0	0	0	0	0	0	0
	chr01:10281629-10282521	Chr01G0086	+	LFt_00001134	1	RLC class	Intergenic	[ORSgTEMT00500243 10281695..10281858. 892][ORSgTETNOOT00896 10282198..10282410. 892][ORSgOTOT00000229 10282476..10282607. 978]							0	0	0	0	0	0	0	0.121723	0.140003	0.163341	0.118652	0.145786			0	0	0	0	0	0	0	0	0	0	0	0
	chr01:10941259-10942040	Chr01G0087	-	LFt_00005512	2	RLC class	Intergenic								0	0.331086	0.160507	0.388157	0	0.144045	0.292624	0.540012	0.153981	0.892822	0.643173	0.159886		8	0.460089	1.15282	0.33474	0.658415	1.19581	0.477312	0.928368	0.673286	0	0	0.780896	0
	chr01:11174864-11175520	Chr01G0088	-	LFt_00005537	1	RLC class	Intergenic								0.294681	0.114966	0	0	0.104708	0.201308	0.102264	0.1863	0.426982	0.248422	0.719206	0.222063		10	0	0.203903	0.285592	0	0	0.0678598	0	0.0795022	0.195222	0.13097	0.133331	0.199142
	chr01:11224037-11225081	Chr01G0091	-	RTt_00005634 LFt_00005540	1	RLC class	NAT(MSU)	[ORSiTETNOOT00121 11223782..11224047. 1300][ORSiTETNOOT00120 11223784..11224085. 1298][ORSiTETNOOT00109 11224068..11224174. 1044][ORSiTETNOOT00109 11224068..11224174. 801][ORSiTETNOOT00127 11224928..11225109. 1072][ORSiTETNOOT00120 11225081..11225498. 1461]							0.676535	0.987586	1.63029	0.505433	0.714851	0.866426	0.352172	0.168366	0.183318	0.106772	0.0773936	0.0953834	11		0.244491	0.279463	0.209967	0.051844	0.0462752	0.149689	0	0.0436711	0	0	0	0
	chr01:11624224-11625129	Chr01G0092	+	RTt_00001223	1	RHC class	NAT(IRGSP,MSU)	[ORSiTETNOOT00010 11624732..11624923. 905][ORSiTETNOOT00118 11624819..11624939. 905][ORSiTETNOOT00120 11624828..11625047. 905][ORSiTETNOOT00111 11624955..11625117. 905]							0.0636349	0.370313	0.289425	0	0	0.130351	0.132508	0.119442	0.274796	0	0.291175	0.286158			0.581429	0.0666862	6.68703e-07	0	0	0	0	0.10416	0	0	0.0848139	0
	chr01:11689993-11691058	Chr01G0093	-	LFt_00005569 RTt_00005667	1	RLC class	NAT(IRGSP,MSU)	[(CGA)n 11690594..11690617. 1065][(CGA)n 11690594..11690617. 1023][GC_rich 11690640..11690661. 1065][GC_rich 11690640..11690661. 1023]							0.381723	0.443624	0.371825	0.370297	0.173148	0.446759	0.851678	0.357273	0.587707	0.652822	0.855108	0.524079		10	0.835644	0.763818	0.512474	0.607423	0.316184	0.621098	0.591244	0.724729	0.402599	0.270094	0.0687408	0.102671
	chr01:11774443-11775146	Chr01G0094	-	RTt_00005675	1	RLC class	NAT(MSU)	[ORSiTERTOOT00141 11774110..11774694. 1037][(GA)n 11775126..11775153. 710]							0	0.728803	0.50728	0.121843	0.284473	0.456386	0	0	0.0966431	0	0	0.100555	9		0.601266	0	0	0.0854279	0	0	0	0	0	0	0	0
	chr01:11988124-11988999	Chr01G0095	+	LFt_00001252	1	RLC class	Intergenic	[(CGG)n 11988386..11988557. 875]							0.0664547	0	0	0	0	0	0.0691896	0.249679	0.789595	0.586155	0.304079	0.224228		5	0	0	0	0	0.288157	0.139525	0.100385	0.108677	0.129878	0	0	0
	chr01:12079960-12081084	Chr01G0096	-	LFt_00005594 RTt_00005693	1	RHC class	NAT(IRGSP)	[ORSgTEMT00101588 12079718..12080006. 1367][ORSgTEMT00101307 12079753..12080013. 1332][ORSgTEMT00101219 12079756..12080046. 1329]							0.750873	0.655323	1.35001	0.595836	1.25754	0.576777	0.260592	0.410938	0.877556	0.855425	0.915117	0.633002	4	11	1.14068	0.540041	0.699244	0.376425	1.94036e-05	0.168445	0.234238	0.312622	0.658529	0.063113	0.128502	0.143947
	chr01:12080225-12082709	Chr01G0097	+	RTt_00001260 LFt_00001256	1	RLC class	NAT(IRGSP)	[ORSiTETNOOT00001 12081188..12081355. 0][ORSiTETNOOT00001 12081188..12081355. 2468][ORSiTETN00200005 12082044..12082314. 0][ORSiTETN00200005 12082044..12082314. 2468][ORSgTETN00200003 12082088..12082445. 0][ORSgTETN00200003 12082088..12082445. 2468][ORSiTETN00200007 12082222..12082516. 0][ORSiTETN00200007 12082222..12082516. 2468][ORSiTETN00200008 12082537..12083176. 2935][ORSiTETN00200005 120826…							1.3358	3.11328	2.35499	2.15838	1.38682	1.92764	1.61632	2.08128	1.11556	2.1024	1.32312	1.68707	10		0.502909	0.76617	0.643571	0.570505	0.295698	0.0718767	0.0710632	0.0851696	0.302505	0.12684	0.0774757	0.135003
	chr01:12112242-12113624	Chr01G0098	-	RTt_00005696 LFt_00005597	1	RHC class	NAT(MSU)	[ORSiTETN00300002 12112315..12112428. 1382][ORSiTETN00300002 12112315..12112428. 1338][(CGG)n 12113397..12113507. 1382][(CGG)n 12113397..12113507. 1338][(GA)n 12113572..12113658. 1416][(GA)n 12113572..12113658. 1384]							0.189993	0.183002	0.0896031	0.411474	0.333337	0.60609	0.123264	0.330941	0.212048	0.446208	0.613924	0.441989		10	0.26448	0.240643	0.18871	0.261148	0.0663873	0	0.0870626	0.125436	0.731749	0.0981827	0.0499763	0.0373221
	chr01:12136715-12137215	Chr01G0099	+	RTt_00001268	2	RLC class	Intergenic								0.752236	1.50198	0.866481	0.3528	1.6431	2.83602	0	0	0	0	0	0	7		0.25853	2.74886	4.7151	2.25551	0	0	0	0	0	0	0	0
	chr01:12150338-12151060	Chr01G0100	+	RTt_00001269 LFt_00001264	3	RLC class	Intergenic		chr01:12151198	+	365	[12151198 97.0 01P1770]	[12151198 365.0 01P1287][12151249 151.0 01P1288][12151262 72.0 01P1289]		10.7566	37.4348	42.0309	34.0169	89.6589	69.7111	0.273242	0.577166	0	0.338104	1.98182	1.35388	5	10	18.7155	31.4461	27.6867	19.7997	0	0.130852	0.424108	0.308747	0.413937	0	0.565414	0
	chr01:12289872-12291437	Chr01G0101	-	RTt_00005710 LFt_00005609	2	RHC class	NAT(IRGSP)	[(TAAA)n 12290676..12290696. 0][(TAAA)n 12290676..12290696. 0]	chr01:12289720	-	91	[12289720 91.0 01M1815]			1.94916	2.3521	0.993612	1.34658	1.89008	1.22185	1.94667	2.0398	1.4963	3.09853	1.67446	1.64848	10	6	0.224473	0.459778	0.499786	0.205753	0.247068	0.493369	0.236494	0.219249	0.37294	0.100079	0.152824	0.114128
	chr01:12290030-12291580	Chr01G0102	+	LFt_00001269 RTt_00001272	1	RLC class	NAT(IRGSP)	[(TAAA)n 12290676..12290696. 1550][(TAAA)n 12290676..12290696. 0]							0.678465	0.313153	0.464966	0.278075	0.428856	0.486226	0.635939	0.636083	0.509192	0.428893	0.6199	0.613196			2.97911e-07	0.0966121	5.17122e-07	0.084658	0.0783993	1.54626e-07	1.05404e-06	0.141283	0.447488	0.171548	0.218301	0
	chr01:12397582-12398374	Chr01G0103	-	RTt_00005718 LFt_00005616	1	RLC class	NAT(MSU)	[(CGG)n 12398218..12398343. 769][(CGG)n 12398218..12398343. 616]							0.968571	1.38767	1.10432	0.215073	0.910306	0.441173	0.336136	0.511756	0.468668	0.544944	0	0.730983	9		0.713391	0.0822216	0.307853	0.683194	0.204348	0.164591	0.0592257	0.256678	0.154987	0	0.105852	0
	chr01:12414157-12414969	Chr01G0104	-	RTt_00005724	1	RHC class	Intergenic	[ORSiTERTOOT00409 12409442..12414240. 5528][GC_rich 12414792..12414812. 812][(GGGAGA)n 12414963..12415020. 863]							0.366366	0.170827	0.416824	0.0998927	0.388952	0.450343	0	0	0	0	0	0			0	0.0765808	0.143468	0	0	0	0	0	0	0	0	0
	chr01:12426236-12431606	Chr01G0106	+	LFt_00001275 LFt_00001276	4	RLC class	NAT(IRGSP)	[ORSiTERTOOT00141 12426615..12426978. 756][ORSiTERTOOT00141 12426615..12426978. 742][ORSiTERTOOT00377 12426771..12426977. 756][ORSiTERTOOT00377 12426771..12426977. 0][AT_rich 12427624..12427644. 0][AT_rich 12427624..12427644. 0][ORSgTEMT02400183 12427645..12427869. 0][ORSgTEMT02400183 12427645..12427869. 0][ORSgTEMT01600998 12428467..12428706. 0][ORSgTEMT01600998 12428467..12428706. 0][ORSgTEMT01…							0	0	0	0.108892	0.257099	0.165196	1.584	1.66494	0.780254	1.01131	1.61406	2.07205		3	0	0	0	0	0.521081	0.411242	5.33739e-06	0.177343	2.35487	0.52661	0.214441	0.640575
	chr01:12494387-12495921	Chr01G0107	+	LFt_00001277	1	RLC class	NAT(MSU)	[ORSiTETNOOT00116 12494116..12494430. 1806][ORSiTETNOOT00120 12495014..12495339. 1534][ORSiTETNOOT00109 12495169..12495374. 1534][ORSiTETNOOT00001 12495361..12495531. 1534]							0.168377	0.0390047	0.152882	0.273256	0.0710442	0.034476	0.0701281	0.0939717	0	0.0422794	0.246524	0.263771			0.235012	0.0355873	0.0670157	0.0993878	0.0883494	0.0238898	0	0.0556608	0	0	0	0.0330024
	chr01:12617864-12625102	Chr01G0109	-	LFt_00005632	3	RHC class	NAT(MSU)	[ORSiTETNOOT00121 12618592..12618786. 6637][ORSiTETNOOT00109 12618609..12618773. 6637][(TGG)n 12619988..12620032. 6637][ORSgTEMT00900945 12622025..12622099. 6637][ORSgTEMT00901554 12622036..12622110. 6637][ORSgTEMT00900230 12622093..12622342. 6637][ORSgTEMT00901206 12622102..12622531. 6637][ORSgTEMT00901553 12622338..12622792. 6637][ORSgTEMT00901266 12622630..12622840. 6637][ORSgTETNOOT01830 1262…	chr01:12620905	-	69	[12620905 54.0 01M1836]		[12620905 69.0 01M1082]	1.6549	1.39469	1.2982	4.05545	1.23142	1.61819	2.83257	3.71587	4.33661	4.09283	4.08302	4.09867	2		0.942978	1.03451	0.964091	0.994673	0.820121	0.783563	0.803026	0.770917	3.87281	2.40225	1.5263	1.2046
	chr01:12632281-12634102	Chr01G0110	-	RTt_00005738 LFt_00005633	1	RLC class	Intergenic								0.384527	0.111313	0.181823	0.259931	0.371719	0.295249	0.47003	0.506467	0.419767	0.32179	0.137691	0.336566			0.42096	0.222842	0.269897	0.563456	0.158052	0.149666	0.115277	0.273896	0.0577177	0.154886	0.118258	0.0294383
	chr01:12685785-12686179	Chr01G0111	-	RTt_00005751 LFt_00005644	1	RLC class	Intergenic	[GC_rich 12685980..12686022. 394][GC_rich 12685980..12686022. 327][GC_rich 12686153..12686177. 394][GC_rich 12686153..12686177. 341][GC_rich 12686155..12686181. 396][GC_rich 12686155..12686181. 345]							0.672411	0.543125	0.261478	0	0.371642	1.03982	1.77588	1.04325	0.777505	1.33022	2.80606	2.10617	9	10	0.47422	0	0	0	0	0	0	0	0.490048	0.657523	0.669376	0.249944
	chr01:13160756-13162612	Chr01G0112	+	LFt_00001317 RTt_00001322	2	RLC class	Intergenic	[ORSiTERT00200077 13161184..13161529. 0][ORSiTERT00200077 13161184..13161529. 0][ORSgTERT00200863 13161486..13163395. 1910][ORSgTERT00200863 13161486..13163395. 1910][ORSiTERT00200072 13161695..13163395. 1701][ORSiTERT00200072 13161695..13163395. 1701]	chr01:13161030	+	28	[13161030 28.0 01P1849]			1.45777	1.29693	2.08828	0.50729	3.54477	2.02494	0	0.177529	0	0.699159	0.835439	1.23319	4	11	0	0	0	0	0	0	0.1299	0	0.373882	0	0	0
	chr01:13452881-13457932	Chr01G0113	+	LFt_00001341 RTt_00001345 RTt_00001346 RTt_00001347	7	RHC class	NAT(MSU)	[ORSiTERTOOT00354 13447623..13452992. 6413][ORSiTERTOOT00354 13447623..13452992. 6116][ORSiTERTOOT00354 13447623..13452992. 6228][ORSiTERTOOT00354 13447623..13452992. 6413][ORSgTEMT00600006 13456149..13456253. 0][ORSgTEMT00600006 13456149..13456253. 1043][ORSgTEMT00600006 13456149..13456253. 1036][ORSgTEMT00600006 13456149..13456253. 0][ORSgTEMT00600305 13456149..13456242. 0][ORSgTEMT00600305 134…	chr01:13457942	+	121.2	[13457942 121.2 01P1882][13457956 58.2 01P1883]	[13457931 41.0 01P1372][13457942 45.0 01P1373][13457956 30.2 01P1374]	[13457931 79.5 01P1180][13457942 91.3 01P1181][13457956 35.5 01P1182]	4.27933	5.19693	5.00182	10.5645	5.73759	6.17069	8.91848	9.94263	16.5771	14.9814	12.025	8.98911	8		2.7198	4.05251	3.07749	4.02307	1.71933	1.8069	2.27136	2.62928	2.06198	1.31474	1.16386	0.851782
	chr01:13507301-13508217	Chr01G0115	+	RTt_00001350	2	RHC class	Intergenic	[ORSiOTOT00000050 13507199..13507392. 451]							0.330807	0.193102	0.376584	0.677775	0.263805	0.67781	1.54983	0.858651	0.358424	0.835168	0.756869	2.42458	12	2	0	0	0	0	0	0	0	0.0672695	0.65206	0.109363	0	0
	chr01:14326038-14327072	Chr01G0116	-	LFt_00005719	1	RLC class	NAT(IRGSP,MSU)								0	0	0	0	0	0	0.616355	0.503581	0.289953	0.406297	0.24624	0.181223		2	2.51506e-05	2.53879e-05	2.05072e-05	2.66111e-05	0	2.00222e-05	0	0	0	0	0.071361	0.0532921
	chr01:14483721-14484751	Chr01G0117	+	RTt_00001423	2	RLC class	NAT(MSU)	[ORSiTERTOOT00302 14484001..14484273. 811][ORSiTERTOOT00291 14484006..14484246. 811][GC_rich 14484450..14484477. 811]							0.178296	0.276495	0.13512	0.242387	0.314768	0.243468	0.0618788	0	0	0	0	0			0	0.0623547	0.117026	0.288858	0.103266	0.041714	0	0	0.115728	0	0.158077	0.0590256
	chr01:14517538-14519672	Chr01G0118	+	LFt_00001415	2	RHC class	Intergenic	[(GA)n 14518060..14518091. 0][ORSiTERT00200153 14518958..14519201. 0][ORSiTERTOOT00267 14519063..14519268. 610][ORSgTERTOOT00033 14519526..14520234. 996]							0.0817995	0	0	0	0	0	0.170325	0.23156	0.0886134	0.103247	0.149722	0.276668			0.831713	0	0	0	0.0706627	0	0.0614155	0	0	0	0	0
	chr01:14620186-14621257	Chr01G0119	+	RTt_00001427	1	RHC class	NAT(IRGSP)	[(CCCCG)n 14620137..14620245. 1121][ORSiTETNOOT00116 14620556..14620725. 1071][ORSiTETNOOT00120 14620610..14620726. 1071]							0.30921	0.359177	0.117109	0.34974	0.218075	0.105547	0.48292	0.722867	0.444072	0.324149	0.424444	0.751751		1	0.474332	0.379322	0.356319	0.553069	0.0897257	0.108868	0.0783016	0.169372	0.299818	0	0	0
	chr01:15160284-15161544	Chr01G0120	-	RTt_00005895	1	RLC class	NAT(IRGSP,MSU)								0.0847272	0.245683	0	0	0	0.520514	0	0	0	0	0	0			0	0	0	0	4.18142e-05	0	0	3.30808e-05	0	0	0.055843	0
	chr01:15193121-15193955	Chr01G0121	+	LFt_00001463	1	RHC class	NAT(IRGSP,MSU)								0.282955	0.082425	0.0804686	0	0.225206	0.217375	0.368245	0.266116	0.382354	0.445884	0.582632	0.398072		11	1.5526	1.39433	1.22795	1.08668	0	8.2468e-07	0.0164184	0.173283	0.138561	0	0	0
	chr01:15450162-15451124	Chr01G0122	-	LFt_00005814 RTt_00005921	1	RLC class	Intergenic	[ORSgTEMT00901830 15450244..15450332. 960][ORSgTEMT00901830 15450244..15450332. 0]							0.618415	1.08202	0.26391	0.738296	0.492725	0	0.321922	0.438407	0.585686	0.223005	0.785694	0.0663283	10	10	0.13524	0.247809	0.34883	0.401821	0.102599	0.0414469	0.0447225	0.096786	0.22989	0	0.078504	0
	chr01:15562469-15563208	Chr01G0123	-	RTt_00005925	1	RLC class	NAT(IRGSP,MSU)	[ORSgTEMT01600296 15562262..15562493. 947][(CGG)n 15562817..15562957. 739]							0.498961	0.194187	0.189341	0.227199	0.265288	0.0851966	0	0	0	0	0	0			0	0.173351	0.081087	3.96836e-06	0	0	0	0	0	0	0	0
	chr01:15760025-15764950	Chr01G0124	-	RTt_00005932 LFt_00005826	2	RLC class	NAT(IRGSP,MSU)	[(GAAAA)n 15764141..15764173. 4334][(GAAAA)n 15764141..15764173. 745]	chr01:15764176	-	107	[15764176 107.0 01M2078]	[15764176 58.0 01M1596]		1.90303	2.99276	0.863714	0.787091	0.788545	3.81598	0.173006	0.231978	0.178214	0.103818	0	0.186211	3		0.578518	0.752957	0.451904	0.341217	0.0291748	0.0407287	0.0846786	0.0489856	0.0744222	0.137302	0.196959	0.0379582
	chr01:15812150-15813009	Chr01G0125	-	LFt_00005827	1	RHC class	Intergenic	[ORSiTETN00300002 15812021..15812189. 989]							0	0.0792733	0	0.0926918	0	0	0.921233	0.639615	0.0735413	0.428893	1.0589	1.30171		7	0	0	0	0	0.177006	0	0.0513751	0	0.266267	0.267948	0.0909263	0.0679033
	chr01:16279461-16280576	Chr01G0126	+	LFt_00001524 RTt_00001529	2	RLC class	NAT(IRGSP)	[ORSiCMCM00100013 16278414..16279492. 1149][ORSiCMCM00100013 16278414..16279492. 1149]							0.36429	0.335769	0.138034	0.412791	0.0643128	0.435264	0.189631	0.113862	0.393063	0.458719	0.277803	0.27289			9.30328e-07	0.120417	0.34785	0.113643	0.305369	0.446144	0.179963	0.0938419	0.112361	0.0753804	0.0767394	0.114617
	chr01:16737521-16743826	Chr01G0128	+	RTt_00001561	2	RHC class	NAT(MSU)	[ORSiTERTOOT00301 16737592..16739052. 0][ORSiTERTOOT00300 16739085..16739581. 0][ORSiTERTOOT00300 16739622..16741747. 0][ORSiTERTOOT00300 16739963..16742199. 0][ORSgTEMT02000010 16743771..16743869. 599][ORSgTETNOOT02201 16743781..16743871. 601]							0.109985	0.644872	0.250837	0.604225	0.704808	0.563612	0	0	0	0	0	0	6		0.48881	0.341347	0.530462	0.731347	0.0943373	0.0756268	0.0816896	0.0886881	0	0	0	0
	chr01:17444671-17445424	Chr01G0129	-	RTt_00005990	1	RLC class	NAT(MSU)	[(CGG)n 17444807..17444838. 753][ORSgTEMT03000035 17445380..17445758. 1087]							0	0.0946124	0.369083	0.553434	0.172338	0.0830451	0	0.0764745	0	0.306925	0	0	2		0.183241	0	0	0.156035	0.350196	0.056393	0.121759	0.263884	0.798231	0.107103	0	0
	chr01:17445759-17446561	Chr01G0130	-	RTt_00005991	1	RLC class	Intergenic								0	0	0.169502	0.101572	0.474563	0.228903	0	0.0701322	0	0	0	0			0	0.155645	0.145771	0.215715	0.257859	0.207831	0.16825	0.182243	0.438566	0.0980744	0.698897	0.0745619
	chr01:17598633-17599289	Chr01G0131	+	LFt_00001578	1	RHC class	NAT(MSU)	[ORSiTETNOOT00120 17598371..17598658. 919][GC_rich 17598749..17598793. 656]	chr01:17599472	+	45	[17599472 38.0 01P2152]	[17599472 45.0 01P1570]		1.96454	2.98912	1.2312	0.403772	2.72242	4.73075	0.102264	0.09315	0.533727	0.124211	0.269702	0.111031	9	4	1.86822	1.12147	1.71355	0.844221	0.253506	0	0.0732847	0.0795022	0.585667	0	0.133331	0.199142
	chr01:17836136-17838319	Chr01G0132	+	RTt_00001605	2	RHC class	NAT(MSU)								0	0.614451	0.300077	0.448998	1.18917	0.8108	0	0	0	0	0	0	5		0	0.414514	0.194323	0.0639315	0	0	0.0498338	0.107897	0	0	0	0
	chr01:17959146-17959521	Chr01G0133	+	RTt_00001613	2	RLC class	Intergenic		chr01:17959789	+	81	[17959789 81.0 01P2201]			2.53637	1.25	2.38583	5.13469	4.00996	3.15648	4.36676	4.48985	8.04004	5.55959	5.74333	3.05852	8		0.949277	2.39958	0.873604	0.856777	3.64809	1.58072	0.675559	0	0	0	0	1.34937
	chr01:18011901-18013044	Chr01G0134	+	LFt_00001611 RTt_00001617	2	RLC class	Intergenic	[SUBTEL_sat 18012097..18012173. 933][SUBTEL_sat 18012097..18012173. 360]	chr01:18012593	+	60	[18012547 45.0 01P2203][18012593 60.0 01P2204]	[18012547 53.0 01P1604][18012595 56.0 01P1605]	[18012547 41.0 01P1401]	1.62209	1.73362	0.974253	1.86356	1.13703	1.33558	1.56471	1.18346	1.33309	3.32798	3.35065	1.58213		8	0.12438	0.113772	0.0534182	0.263782	0.0470989	0.114248	0.164351	0.088891	0.315398	0	0.0718024	0
	chr01:18131952-18132516	Chr01G0135	-	RTt_00006040	2	RHC class	Intergenic		chr01:18131770	-	156	[18131770 156.0 01M2187]	[18131770 119.0 01M1669][18131789 63.0 01M1670][18131815 50.0 01M1671]	[18131770 118.0 01M1309][18131789 35.0 01M1310][18131815 40.0 01M1311]	13.2405	9.94694	3.97948	10.5151	10.8853	8.08943	7.53217	4.17856	4.69833	8.25963	9.92384	10.9284	1	10	2.53035	3.27912	3.01328	0.984684	0.456034	0.538938	0.968885	0.638337	3.69603	2.06631	0.420713	0
	chr01:18180947-18182290	Chr01G0136	+	LFt_00001629	1	RHC class	Intergenic								0	0	0	0	0	0	0.0818251	0.366099	0.168901	0.0987253	0.179782	0.0880117			0	0.0414582	0.0390067	0	0.0343129	0.0278097	0	0	0	0	0	0
	chr01:18338697-18339456	Chr01G0137	-	RTt_00006051 LFt_00005946	2	RLC class	NAT(MSU)	[ORSiTETNOOT00129 18339438..18339479. 152][ORSiTETNOOT00129 18339438..18339479. 152]							0.390778	0.457332	0	0	1.56329	0.500539	0.406839	0.741039	0.318467	0.12353	0.447066	0.220596	5	3	0	0.607838	0.189205	0.186438	0	0	0	0	0.387772	0.130073	0	0.0988894
	chr01:18417570-18418258	Chr01G0138	-	LFt_00005954	1	RHC class	NAT(IRGSP,MSU)	[(GGGA)n 18417773..18417834. 688]							0.642702	0.966139	0.941209	0.376925	0.48885	0.188149	0.382351	0.521395	0.398613	0.116018	0.420146	0	9	1	0.13807	0.560113	1.5528	0.635336	0.364851	0.347457	0.256971	0.47882	0	0	0.1242	0
	chr01:18542114-18542715	Chr01G0139	-	LFt_00005966	1	RLC class	Intergenic	[ORSgTEMT00501536 18542306..18542461. 601][ORSiTEMT01600009 18542681..18542882. 768][ORSgTEMT01600228 18542705..18542911. 797]							0	0	0	0	0	0	0.464854	0.106289	0.12162	0.141368	0.408673	0.632208			0	0	0	0	0	0.0767017	0.0828528	0	0	0	0	0
	chr01:18542773-18543419	Chr01G0140	-	LFt_00005967	1	RLC class	Intergenic	[ORSiTEMT01600009 18542681..18542882. 739][ORSgTEMT01600228 18542705..18542911. 715][ORSiTERTOOT00273 18542950..18543217. 646][ORSgTEMT01600239 18543320..18543557. 784]							0	0	0	0	0	0	0.209092	0.0952919	0.218347	0.127014	0.183815	0.227096			0.112202	0	0	0	0	0.0693126	0	0	0	0	0	0
	chr01:18684462-18685170	Chr01G0141	+	LFt_00001661	1	RLC class	NAT(MSU)	[ORSgRGRR00000010 18685090..18685167. 708]	chr01:18685045	+	138.5	[18685045 138.5 01P2265]	[18685045 42.0 01P1652][18685114 32.5 01P1653]		86.7297	54.9242	79.1091	61.701	74.5105	100.037	22.4243	16.0269	10.6683	17.1778	24.6372	15.1823		7	490.759	788.335	821.499	1252.76	93.4905	84.3807	76.0116	76.7722	231.24	315.064	257.619	354.536
	chr01:19001305-19002418	Chr01G0142	+	LFt_00001687	1	RLC class	Intergenic	[ORSgTEMT00500114 19001745..19001895. 1113][ORSgOTOT00000917 19002409..19002493. 1188]							0.0491695	0	0	0	0	0	0.255976	0	0.105875	0.927569	0.0449955	0		6	0.169954	0	0.0972268	0	0	0	0.0373883	0	0	0	0	0
	chr01:19129454-19134289	Chr01G0144	+	LFt_00001704 RTt_00001701	1	RLC class	NAT(IRGSP,MSU)	[ORSgTEMT00500284 19131941..19132045. 4835][ORSgTEMT00500284 19131941..19132045. 3615]	chr01:19134508	+	86.5	[19134497 78.0 01P2317][19134508 65.5 01P2318]	[19134497 45.5 01P1685][19134508 86.5 01P1686]		0.316121	0.351949	0.203426	0.603874	0.382947	0.231297	0.370459	0.495481	0.620312	0.780935	0.626975	0.436632	2		0.590768	0.770762	1.07148	0.649854	0.471212	0.572046	0.634108	0.889074	0.0736641	0.098839	0.0691768	0.0375716
	chr01:19434282-19435491	Chr01G0145	+	RTt_00001723	1	RLC class	NAT(IRGSP,MSU)	[ORSiTEMT02100002 19435489..19435563. 1281][ORSiTEMT02100003 19435490..19435547. 1265]							0.311504	0.103266	0.0505403	0.241258	0.14107	0.182262	0	0	0	0	0	0			0.617013	0.238461	0.107433	0	0.0776098	0.0314276	1.36195e-06	0	0	0	0	0
	chr01:19578469-19578987	Chr01G0146	+	RTt_00001730 LFt_00001731	1	RLC class	Intergenic		chr01:19579086	+	42	[19579086 42.0 01P2335]	[19579086 34.0 01P1703]		17.7703	23.6786	14.8233	10.032	10.2573	12.3505	5.20181	2.68737	3.02333	5.23176	4.03515	4.85278	9		1.11833	2.10547	1.25679	0.549206	0.374474	0.597402	0.215182	0.585466	4.49958	4.22613	2.66334	2.60096
	chr01:19889812-19894476	Chr01G0147	-	RTt_00006130	3	RLC class	NAT(MSU)	[AT_rich 19891253..19891275. 0]							0.790397	0	0.303779	1.48541	0.86485	1.89701	0	0	0	0	0	0	12		0	0	0	0	0	0	0	0	0	0	0	0
	chr01:19918901-19919728	Chr01G0148	-	LFt_00006028 RTt_00006132	1	RLC class	Intergenic								0.298588	0.233032	0.113419	0.409234	0	0.407963	0.103618	0.188844	0.108186	0.280902	0.819845	1.2378		10	0.505516	0.775709	1.01713	0.716757	0.128512	0.0517915	0	0.181656	0	0.48869	0	0
	chr01:20033024-20035071	Chr01G0149	-	RTt_00006135	1	RLC class	NAT(IRGSP,MSU)	[(CAAT)n 20033099..20033125. 2047][(TGG)n 20033332..20033351. 2047][(TAAAAA)n 20033380..20033413. 2047][(CGG)n 20034315..20034381. 2047][GC_rich 20034480..20034538. 2047][(CGG)n 20034672..20034715. 2047]	chr01:20033416	-	79	[20033416 79.0 01M2287]	[20033416 27.0 01M1741]	[20033416 32.0 01M1367]	0.802964	1.18191	1.24203	2.33201	1.33265	0.498151	0.962779	0.699696	1.25159	1.8921	1.84803	0.761248	8	11	18.8721	19.4393	30.8918	22.5522	3.28486	2.47807	4.5215	4.29633	0.23265	0.0624316	0.22245	0.0237321
	chr01:20341718-20342508	Chr01G0150	+	LFt_00001784	1	RLC class	NAT(IRGSP,MSU)	[(TGAG)n 20342227..20342246. 790]							0	0	0.0864771	0	0	0	0.553853	0.0715861	0.164472	0.0958604	0.0695492	0.085602		9	1.47362	0.417609	0.565657	0.829876	0.353063	0.23331	0.168607	0.143455	0	0	0	0.0761336
	chr01:20563954-20564633	Chr01G0151	-	LFt_00006070 RTt_00006176	1	RHC class	Intergenic		chr01:20563897	-	48			[20563897 48.0 01M1373]	0.488344	0.584517	0.281112	0.686459	1.86487	0.251012	10.1333	11.8479	8.97972	9.4742	11.7973	8.55121	5		0	0	0.0908187	0.0895086	0.402791	0.129477	0.139815	0.454893	0.370849	0.124397	0.126639	0.0945738
	chr01:20627809-20629674	Chr01G0152	-	RTt_00006183	1	RLC class	NAT(IRGSP,MSU)	[GC_rich 20629003..20629031. 1865][(CCGCG)n 20629272..20629397. 1865]							0.350854	0.624528	0.489904	0.984168	0.369695	0.966977	0	0	0	0	0	0	2		0.93501	0.599466	0.586559	0.517897	0.0236429	0.0383995	6.06078e-06	0	0.0516802	0	0	0.0263589
	chr01:20786778-20787897	Chr01G0153	-	RTt_00006198 LFt_00006090	1	RLC class	Intergenic	[ORSiTEMT06300001 20786888..20786966. 509][ORSiTEMT06300001 20786888..20786966. 0][ORSiTEMT06300001 20787623..20787732. 0][ORSiTEMT06300001 20787623..20787732. 906][ORSiTEMT06300001 20787654..20787732. 0][ORSiTEMT06300001 20787654..20787732. 906]							0.333662	1.00816	0.640019	1.19944	0.146753	0.566077	1.24583	1.26312	0.89181	0.584025	1.16607	0.757821	10	1	0.508059	0.73253	0.437202	0.678179	0.275744	0.133576	0.336343	0.364056	0.248005	0.0831904	0.16938	0
	chr01:21047080-21047914	Chr01G0154	+	RTt_00001818	1	RHC class	NAT(IRGSP,MSU)								0.424432	0.49455	0.160937	0.289163	0.150137	0.144917	0	0	0	0.178353	0	0			0	0.147968	0.138648	0.27362	0.0612797	0.0494195	0.106678	0.173283	0	0	0.189266	0
	chr01:21107249-21107950	Chr01G0155	+	RTt_00001821	1	RLC class	Intergenic								0.0894421	0	0.509307	0.489345	0.190413	0.0916404	0	0.084593	0.194068	0	0.0818573	0.302882	12		0	0.0930603	0.0869908	0	0	0.0620103	0	0	0	0	0.120839	0
	chr01:21149913-21151262	Chr01G0156	-	LFt_00006112	1	RHC class	NAT(IRGSP,MSU)	[(CGG)n 21150726..21150770. 1349][(GAA)n 21150923..21151011. 1349]							0.0390879	0	0.0443783	0.105841	0	0.0400203	0	0.0728337	0.0420034	0.196417	0.0357689	0.131325			0.160445	0.214705	0.136666	0.331584	0.102401	0.0829893	0.103982	0.0967356	0	0	0.25719	0
	chr01:21396054-21397131	Chr01G0158	-	RTt_00006232 LFt_00006124	1	RLC class	NAT(IRGSP)	[ORSiTETNOOT00148 21396031..21396071. 1101][ORSiTETNOOT00148 21396041..21396133. 1091][ORSiTETNOOT00148 21397107..21397246. 1192][ORSiTETNOOT00148 21397107..21397246. 1099]							1.79391	1.01067	0.930458	1.64127	1.02873	1.24009	0.639499	0.648428	1.74158	0.580869	0.738977	0.518271		4	0.339547	1.18791e-05	0.831764	0.557086	1.0307e-05	7.54798e-06	0.214269	0.234023	0.793914	0.332886	0.0677774	0.101232
	chr01:21396207-21397119	Chr01G0159	+	RTt_00001855 LFt_00001859	1	RHC class	NAT(IRGSP)	[ORSiTETNOOT00148 21397107..21397246. 1039][ORSiTETNOOT00148 21397107..21397246. 1023]	chr01:21397232	+	115	[21397232 60.3 01P2531]	[21397232 115.0 01P1855]	[21397232 33.0 01P1603]	4.23955	5.16083	3.29585	4.52595	4.83917	3.29239	2.98697	2.33107	4.77621	3.69661	2.26744	1.61302		4	1.02483	0.59438	0.281842	0.112869	0.382837	0.353278	0.261638	0.125639	0.860484	0.329873	0.083955	0.250789
	chr01:21407723-21408549	Chr01G0160	-	LFt_00006125 RTt_00006233	1	RLC class	Intergenic	[(CGG)n 21408026..21408175. 682][(CGG)n 21408026..21408175. 809][(CGG)n 21408249..21408342. 682][(CGG)n 21408249..21408342. 809]							0.185902	0.108695	0.105878	0.763363	0.234535	0.476206	0.193541	0.70405	0.302726	1.05723	0.935781	0.419922	2	8	0.417969	0.153898	0.0720757	0.142218	0	0.0513805	0	0	3.61123	2.22887	1.77578	2.06289
	chr01:21982339-21985152	Chr01G0161	+	RTt_00001899 RTt_00001900 LFt_00001901 LFt_00001902	3	RHC class	Intergenic	[(GAAA)n 21982779..21982816. 1268][(GAAA)n 21982779..21982816. 1895][(GAAA)n 21982779..21982816. 0][(GAAA)n 21982779..21982816. 0]							0.633302	0.677176	0.416778	0.935958	0.566139	0.495729	0.376137	0.513533	0.321901	0.904612	0.373906	0.241024	2		0.0228527	0.185982	0.0974698	0.15431	0.0341896	0.0416972	0.0299679	0.0485128	0.185759	0	0.0253736	0
	chr01:22203003-22204601	Chr01G0162	+	LFt_00001917	1	RLC class	Intergenic	[AT_rich 22203883..22203904. 1598][ORSgTEMT01600998 22204148..22204351. 1598][ORSgTEMT01400011 22204184..22204391. 1598][ORSgTEMT00100103 22204549..22204736. 1733]							0	0	0	0	0	0	0.133845	0.298784	0.103463	0.282379	0.176441	0.395454			0	0.0679504	0	0	0	0	0.0246001	0	0	0	0	0
	chr01:22937510-22939016	Chr01G0164	+	RTt_00001976	2	RHC class	Intergenic								0.295988	0.300137	0.0840015	0.250353	0.312388	0.3788	0.038524	0.0344489	0.15897	0.0464687	0.135427	0.0414216			0.386517	0.0390627	0.147056	0.145368	0.0323284	0.026211	0.0565366	0.183262	0.0712126	0	0	0
	chr01:22973523-22974433	Chr01G0165	-	LFt_00006231	1	RLC class	NAT(IRGSP)								0	0	0.0718462	0.0859674	0.133947	0.0647172	0.197367	0.177881	0.204632	0.159183	0.462607	0.426193			1.90305e-05	0	0	1.36407e-05	1.08394e-05	0.233847	0.143357	1.19888e-05	0	0	0.673589	0
	chr01:22973754-22974531	Chr01G0166	+	LFt_00001981	1	RHC class	NAT(IRGSP)								0.0777025	0	0.176856	0	0	0.0795991	0.161796	0.146462	0.168219	0.0980312	0.355555	0.35019			0.263974	0	0	0.374478	0.134373	0.0389258	7.91124e-07	0.253205	0	0	1.25195	0.0779128
	chr01:22976857-22977677	Chr01G0167	-	LFt_00006232	2	RLC class	Intergenic								0.182142	0.106467	0.103727	0.249211	0.193933	0.0933118	0.379256	0	0.197665	0.345206	0.333395	0.102826			0.204643	0	0.0885171	0.087251	0	0.0630981	0.0681328	0.0738789	0	0.120966	0	0
	chr01:23029969-23030786	Chr01G0168	-	LFt_00006245	1	RLC class	NAT(IRGSP,MSU)								0.0726814	0	0.0826884	0	0.0771545	0.223351	0	0.205187	0.392999	0.274937	0.199545	0.0818257			6.05268e-06	0.391345	0.298089	5.53494e-05	0.144182	3.59501e-05	2.64922e-06	4.11859e-05	1.42511	0.191214	0.291992	0.145372
	chr01:23432197-23437809	Chr01G0169	-	LFt_00006269	2	RLC class	Intergenic	[ORSiCMCM00100011 23432625..23434216. 0][ORSiTERT00400008 23434598..23434717. 0][ORSiTETNOOT00133 23434722..23435322. 0][ORSiTERT00400012 23435314..23435348. 0][ORSiTETN00200008 23435964..23436565. 0][ORSiTETN00200005 23435966..23436202. 0][ORSiTETN00200008 23436564..23437096. 0][ORSgTETN00200002 23436824..23437094. 0]	chr01:23436251	-	58			[23436251 58.0 01M1532]	0	0	0	0	0	0	3.55446	4.89126	0.59519	2.52261	2.13795	4.11062		3	0	0	0	0	0.15129	0.240434	0.1299	0	0	0	0.510701	0
	chr01:23464519-23465180	Chr01G0170	-	RTt_00006368	1	RLC class	NAT(IRGSP,MSU)								0.2915	0.568528	0.442848	0	0	0.0995662	0	0	0	0	0	0	9		4.58443e-05	0.320967	0.282627	0	0	0	0	0	0	0	0	0
	chr01:23538323-23540463	Chr01G0171	-	RTt_00006372	2	RLC class	Intergenic	[ORSiTETN00300005 23538619..23538784. 1192][ORSiTETNOOT00117 23539309..23539469. 1192][ORSiTETNOOT00120 23539329..23539516. 1193][ORSiTERTOOT00268 23539516..23539955. 0]							0.210516	0.313317	0.102376	0.162569	0.126818	0.123149	0.501027	0.307384	0.258097	0.113228	0.550392	0.134531		7	0	0	0	0	0.0263245	0	0.0230402	0	0	0	0	0
	chr01:23644835-23647284	Chr01G0172	+	RTt_00002047 LFt_00002049	1	RLC class	Intergenic	[ORSgTEMT00901273 23646689..23646752. 0][ORSgTEMT00901273 23646689..23646752. 929][ORSiTEMT04500001 23646830..23646918. 0][ORSiTEMT04500001 23646830..23646918. 929]							0.0706277	0.647666	0.310997	0.384937	0.674544	0.704823	0.918118	0.996333	1.12537	0.25558	1.00923	2.28144			0.140762	0.193603	0.121083	0.239072	0.267204	0.25896	0.186294	0.35283	0.119976	0	0.08194	0
	chr01:23657483-23658238	Chr01G0173	+	RTt_00002049	1	RLC class	NAT(MSU)								0	0.0942682	0.183876	0.441132	0.257567	0	0	0	0.0874827	0.101938	0	0			0	0	0.0788342	0	0	0.0561972	0	0.0657404	0	0	0	0
	chr01:23703896-23704865	Chr01G0174	+	LFt_00002054	1	RLC class	NAT(IRGSP,MSU)	[ORSgTEMT01600998 23704583..23704820. 969][ORSgTEMT01400010 23704613..23704820. 969][ORSiTETNOOT00131 23704843..23704930. 1034]							0	0	0	0.0793112	0	0.0597608	0.546798	0.656129	0	0	0.427203	0.983205		3	0.133717	0	0	0	0.202838	0.259507	0.0530548	0.167436	0.340687	0.609491	0.698038	0.405449
	chr01:23831910-23832595	Chr01G0175	-	RTt_00006404	1	RLC class	Intergenic	[ORSgTEMT04500003 23831934..23832025. 685][ORSgTEMT01600415 23832054..23832275. 685][ORSgTEMT01601453 23832054..23832240. 685]							0.36952	0	0.210453	0.505719	0	0.283964	0.192353	0	0.200556	0.233479	0	0.104325	12		0.103711	0	0	0	0.318357	0.127942	0.138154	0.299637	0	0	0	0
	chr01:23834966-23835736	Chr01G0176	-	LFt_00006306 RTt_00006405	1	RLC class	Intergenic								0.190221	0.222524	0.10835	0.455262	0.20267	0	0.29706	0.33896	0.103291	0.360685	0.696392	0.107449		10	0.282117	0.955156	0.974786	0.881122	0.431661	0.173718	0.187549	0.677545	0	0.110208	0	0
	chr01:23901012-23902135	Chr01G0177	-	RTt_00006412	1	RHC class	Intergenic	[ORSgTEMT00300053 23900898..23901014. 1238][ORSiTERTOOT00377 23901798..23902018. 1123][ORSiTERTOOT00141 23901807..23902154. 1142][ORSiTERTOOT00141 23901807..23902107. 1123]							0.340465	0.621183	0.0552531	0.0659772	0.154289	0.0498048	0.101284	0.408986	0.2618	0.183497	0.267054	0.327309	10		0.728741	0.204736	0.28859	0.285099	0.508467	0.411487	0.184959	0.160001	0.282539	0.063183	0.707542	0
	chr01:23921903-23922992	Chr01G0178	-	LFt_00006312	2	RLC class	NAT(MSU)	[(CGG)n 23922375..23922439. 922][(CGA)n 23922526..23922551. 922][(CGG)n 23922655..23922683. 922]							0.38453	0.446913	0.499426	0.223834	0.755892	0.562557	0.400366	0.154262	0	0.13826	0.402162	0.185017	4		0	0.17312	0.216733	0.0535096	0	0	0.0416768	0	0	0	0.0728845	0
	chr01:23976263-23977840	Chr01G0179	+	LFt_00002092	1	RLC class	NAT(IRGSP,MSU)	[GC_rich 23976815..23976837. 1577]							0.195752	0.340039	0.185132	0.13234	0.0688172	0.100202	0.917211	0.606755	1.05048	1.26965	1.25389	0.146003		11	0.805074	1.73916	1.31937	1.13911	1.00437	0.765653	0.832827	0.932228	0.0626542	0.0420332	0	0.0319561
	chr01:24009195-24010127	Chr01G0180	+	LFt_00002095	1	RLC class	Intergenic	[ORSgTETNOOT00318 24009622..24009686. 932][ORSgTETNOOT00985 24009634..24009697. 932][ORSgTETNOOT00003 24009634..24009686. 932][ORSgTEMT00501750 24009850..24009956. 932][ORSgTEMT00502511 24009861..24009959. 932]							0.367765	0.142622	0.139369	0.500152	0.064946	0.0627759	0.191452	0.114968	0.198428	0.308759	0.22437	0	12		2.17323	1.0284	0.482404	0.238123	0	0	0	0	0	0	0	0
	chr01:24123069-24123612	Chr01G0181	+	RTt_00002093	1	RLC class	NAT(MSU)	[GC_rich 24123280..24123307. 543]							0	0	0.148825	0.359452	0.558686	0.534508	0	0	0	0	0	0	6		0.28624	0	0	0	0	0	0	0	0	0	0	0
	chr01:24123722-24124520	Chr01G0182	+	RTt_00002094	1	RLC class	NAT(MSU)	[(CGG)n 24123639..24123727. 882][ORSgTEMT00900436 24124378..24124631. 909]							0.149966	0.0874304	0.0853188	0.613554	0.557393	0.460862	0	0	0	0	0	0	6		0.34023	0	0	0.0723678	0	0	0	0.061143	0	0	0	0
	chr01:24554472-24556081	Chr01G0183	+	LFt_00002144	1	RHC class	NAT(IRGSP,MSU)	[ORSiTETNOOT00109 24554401..24554672. 1681][ORSiTETNOOT00126 24554403..24554584. 1679][(CGGG)n 24554718..24554773. 1609][ORSiTETNOOT00010 24555632..24555836. 1609][ORSiTETNOOT00120 24555764..24555994. 1609][ORSiTETNOOT00131 24555861..24556013. 1609]							0	0	0	0	0	0.0326427	0.680609	0.578043	0.0684346	0.160097	0.437662	0.713375		2	2.4936e-06	0	2.08479e-06	0	0	0	0	0	0.18363	0	0	0
	chr01:24647275-24647904	Chr01G0184	+	LFt_00002162	1	RLC class	Intergenic	[(CGG)n 24647724..24647840. 629][ORSiTETN00300002 24647859..24648139. 864]							0	0	0	0	0	0	0.434671	0.396673	0.681386	0.528324	0.0955324	0		4	0	0	0	0	0	0	0	0	0	0	0	0
	chr01:24699180-24700319	Chr01G0185	+	LFt_00002164	2	RHC class	Intergenic	[ORSiTEMT02100003 24700251..24700374. 896]							0	0	0	0	0	0	0.0690875	0	0.143348	0.167224	0.0607261	0.223894			0.680967	0.208457	0.390877	0.0642971	0.0575477	0.232209	0.150361	0.16278	0	0	0.265702	0
	chr01:24903860-24905048	Chr01G0186	-	LFt_00006422	1	RLC class	NAT(MSU)	[ORSiTETNOOT00010 24903888..24904024. 1188][ORSiTETNOOT00121 24904015..24904122. 1188][ORSiTETNOOT00117 24904039..24904207. 1188]							0.0454445	0.0527363	0	0	0	0.0465328	0.283903	0.551448	0.0488927	0	0.249519	0.611333		3	0.104957	0.0478664	0.0899989	0	0.198113	0.19249	0.103819	0.149652	0	0	0.0599997	0
	chr01:24951070-24952268	Chr01G0187	-	RTt_00006527	1	RHC class	NAT(IRGSP,MSU)	[ORSiTETNOOT00124 24951510..24951609. 1198]							0.0449901	0.156616	0.0510978	0.182952	0.142633	0.0921343	0.281065	0.209946	0.290398	0.226223	0.164682	0.35302			0.467713	0.426544	0.267347	0.264164	0.745387	0.508269	0.753862	0.518621	0.173904	0.0583341	0	0.044349
	chr01:24978540-24979745	Chr01G0188	+	LFt_00002195 RTt_00002185	1	RLC class	Intergenic	[ORSiTETNOOT00124 24978239..24978653. 1507][ORSiTETNOOT00109 24978240..24978768. 1506][ORSiTETNOOT00109 24978240..24978768. 1443][ORSiTETNOOT00010 24979266..24979765. 1225][ORSiTETNOOT00010 24979266..24979765. 1030][ORSiTETNOOT00120 24979409..24979765. 1225][ORSiTETNOOT00120 24979409..24979765. 1030]							0.480532	0.419214	0.0682823	0.367509	0.699958	0.398138	0.534498	0.59396	0.324009	0.075632	0.572382	0.550868	5	3	0.283892	0.28241	0.265523	0.262366	0.311691	0.0946502	0.170162	0.110372	0.259001	0.347515	0.117927	0.220168
	chr01:24984029-24984559	Chr01G0189	-	RTt_00006529	1	RHC class	Intergenic								0.270841	0.318917	0.309361	0.186918	0.580956	0.277702	0.141034	0	0.148281	0	0	0	5		0.148271	0.556448	0.258662	0.508877	0.923379	0	0.199254	0.325029	0	0	0.187649	0
	chr01:24993579-24994065	Chr01G0190	-	LFt_00006430	1	RLC class	Intergenic								0.467905	0	0.178401	0	0	0.159982	0.487553	0.452011	0.343115	0.198692	0.42864	0.35598			0	0.637273	0.886764	0.435799	0.264548	0.105391	0.113887	0.124021	0	0	0	0
	chr01:25150344-25150829	Chr01G0191	+	LFt_00002225	1	RHC class	Intergenic								0	0	0	0	0	0	0.652327	0	0.344343	0.199394	0.430128	0.535864		9	0	0	0	0	0	0.105734	0.114258	0.12443	0.321538	0	0	0
	chr01:25324900-25325536	Chr01G0192	-	RTt_00006549	1	RLC class	Intergenic								0.205419	0.360901	0.117068	0.140859	0.328701	0.105254	0.213864	0.0975345	0.111714	0.129947	0.282017	0.116181			0.458428	0.106471	0.0993629	0.19577	0	0	0.0764977	0.0830119	0	0.137277	0.139752	0.313099
	chr01:25390556-25392874	Chr01G0193	-	RTt_00006552 LFt_00006453	3	RHC class	Intergenic	[ORSiTERT00200156 25392268..25392378. 1483][ORSiTERT00200156 25392268..25392378. 0][ORSiCMCM00100017 25392395..25393103. 1712]							0.411889	0.520234	1.12612	0.937538	0.466696	1.53065	2.11159	1.34966	1.4491	1.18035	1.94363	1.19942	11		0.18794	0.145838	0.366698	0.430788	0.160872	0.114385	0.0880878	0.114106	0.175275	0.176381	0.239415	0.0670477
	chr01:25450100-25450533	Chr01G0194	-	LFt_00006462	1	RLC class	NAT(IRGSP,MSU)								0	0	0	0	0	0	0.596741	0.372763	0	0.244152	0	0.218842		2	0	0.482252	0.0891815	0.181506	1.09309e-07	0	0.27502	0.1501	0	0	0	0
	chr01:25508681-25509392	Chr01G0195	+	RTt_00002250	1	RLC class	Intergenic	[ORSgTETN00300001 25509382..25509600. 919]							0.175398	0.102468	0.599193	0	0	0.0898521	0	0.0829005	0	0	0.160523	0	11		0	0	0.0853555	0	0	0.0608448	0	0.0712199	0	0	0	0
	chr01:25512310-25513085	Chr01G0196	-	RTt_00006567	1	RLC class	Intergenic								0.155944	0.0909595	0.0887359	0.212799	0.248526	0.159751	0.649426	0.293962	0.168811	0.786991	0.28543	0.351418		6	0.0882899	0.16277	0.152376	0.225448	0.134843	0.108623	0.0586284	0.127038	0.459929	0.205703	0.104706	0.0781939
	chr01:25625221-25625959	Chr01G0197	+	RTt_00002257	1	RLC class	Intergenic								0.416571	0.291828	0.474234	0.34144	0.265786	0.512127	0.0867392	0	0	0	0	0			0.940389	0.694659	0.487393	1.76224	0	0	0	0	0	0.110208	0	0
	chr01:25707583-25707964	Chr01G0198	+	LFt_00002274	1	RLC class	Intergenic								0	0	0	0.341375	0	0.249693	0.254378	0.242182	0.819632	0.314119	0.894028	0.562877		5	0	0.242542	0	0	0.202078	0	0	0	0	0	0	0
	chr01:25784613-25785041	Chr01G0199	-	RTt_00006589	1	RLC class	Intergenic	[ORSgTEMT04400002 25784998..25785141. 528]							0.97334	1.6195	0.446574	0.814682	0.632362	0.99928	0.406387	0.381256	0.64843	0.748563	0.357219	0.67098	10	12	0.412721	0	0	0	0.490874	0	0.140245	0.306257	0	0	1.11993	0
	chr01:25818167-25818912	Chr01G0200	+	LFt_00002286 LFt_00002287 RTt_00002279 RTt_00002280	2	RLC class	Intergenic		chr01:25818812	+	65.5	[25818812 65.5 01P3103][25818925 36.0 01P3104]			1.05039	3.30362	1.59712	1.58622	3.52171	1.41372	2.25138	1.48508	0.43778	0.953572	1.04611	0.341426	7	2	0.335198	0.41485	0.580927	1.24012	0.0859655	0.207051	0.298148	0.32348	0.198877	0	0.407482	0
	chr01:25850740-25851755	Chr01G0201	+	RTt_00002283	1	RLC class	Intergenic								0	0.256009	0	0.149592	0.233156	0.281968	0	0	0	0	0.0503934	0			0.12644	0.231384	0.38019	0	0	0	0.0417766	0.0451935	0	0	0	0
	chr01:26238477-26239840	Chr01G0202	-	LFt_00006525	1	RLC class	Intergenic								0	0	0	0	0	0	0	0	0.124485	0.145535	0.0706781	0.259475			0.0895638	0	0	0	0	0	0	0	0.0743921	0.0998158	0	0.0758858
	chr01:26539008-26539478	Chr01G0203	-	LFt_00006559	1	RLC class	Intergenic								0	0.195265	0	0	0	0.16933	0.172035	0.639753	0	0	0.302487	0.754595		3	0	0.168178	0	0	0.139674	0	0	0	0.340886	0	0	0
	chr01:26623432-26624285	Chr01G0204	-	RTt_00006669	1	RLC class	NAT(IRGSP,MSU)								0.343434	0.64006	0.0781246	0	0	0.211063	0	0	0	0	0	0	10		0.469261	0	0.0673696	0.0664834	0	0	0	0	0	0	0	0
	chr01:26708826-26709702	Chr01G0205	+	RTt_00002379	1	RHC class	NAT(IRGSP,MSU)	[ORSiTETNOOT00010 26708425..26708883. 1278]							0.132713	0.154529	0.301855	0.0903364	0	0.475759	0.345438	0.31163	0.286697	0.0836121	0.364357	0.373156			0.983619	0.625372	0.390877	0.514377	1.3236	1.43969	2.05493	1.46502	0.648398	0.086999	0.0885674	0.0661417
	chr01:27061363-27066280	Chr01G0206	+	RTt_00002408 RTt_00002409 RTt_00002410	2	RLC class	NAT(IRGSP,MSU)	[(CGG)n 27061494..27061513. 236][(CGG)n 27061494..27061513. 236][(CGG)n 27061494..27061513. 0]							0.699191	0.885461	0.440424	0.793417	0.674577	0.297839	0.201019	0.0914879	0.104857	0	0.0883385	0.109079			0	0	0.12206	0.301242	0	0	0.0469497	0.0508131	0	0	0	0
	chr01:27376160-27377854	Chr01G0207	+	LFt_00002444	2	RHC class	NAT(IRGSP,MSU)								0.641393	0.642761	0.313094	0.501524	0.780543	0.751061	0.858539	0.520304	0.29834	1.15779	0.0838581	0.206927	5	6	1.05677	0.505406	1.27904	0.999255	0.214474	0.239194	0.129582	0.610334	0	0.12174	0	0.185108
	chr01:27380453-27381573	Chr01G0208	-	RTt_00006749	1	RLC class	NAT(MSU)	[ORSiTERTOOT00012 27380658..27380911. 1120]							0.0975923	0.0566563	0.110867	0.132388	0.103197	0.049967	0.15242	0.0455929	0.262659	0.184098	0.267923	0.164191			0.056234	0.0513483	0	0.143003	0	0.0687998	0.11133	0.0401285	0	0	0.0645366	0
	chr01:27703827-27704883	Chr01G0209	-	LFt_00006685 RTt_00006790	1	RHC class	NAT(IRGSP,MSU)	[ORSiTETN00300002 27703769..27703991. 1109][ORSiTETN00300002 27703769..27703991. 1115][ORSiCMCM00100017 27703999..27704616. 1050][ORSiCMCM00100017 27703999..27704616. 963][(GAGAA)n 27704840..27704870. 1050][(GAGAA)n 27704840..27704870. 963][ORSiTETN00300002 27704877..27705095. 1268][ORSiTETN00300002 27704877..27705095. 1175]							1.79552	2.08617	1.56007	2.07927	1.9465	2.30092	0.675005	0.275564	0.444022	0.664376	0.870091	0.474244		10	1.22391	0.936063	0.609653	0.737545	0.282189	0.486691	0.22211	0.480466	0.409881	0.206235	0.209952	0.0522638
	chr01:27950243-27951001	Chr01G0210	-	RTt_00006813	1	RLC class	NAT(IRGSP)	[(GA)n 27950646..27950676. 758]							0.482033	0.468783	0.182886	0.109682	0.256169	0.493817	0	0.0757752	0	0	0	0			3.92086e-05	0.200098	0.392122	0.0773401	0.138847	0.335432	3.43841e-06	0.0653922	0.15816	0	0	0
	chr01:28153891-28154505	Chr01G0211	-	RTt_00006843	1	RLC class	Intergenic								0.973225	1.26768	0.863071	0.445388	1.03913	1.21907	0	0	0	0	0	0	9		1.08251	1.90277	1.14825	1.5421	5.66048	5.804	4.25977	5.0604	0.432142	0	0.59028	0.440818
	chr01:28303529-28304422	Chr01G0213	-	LFt_00006751	1	RLC class	NAT(IRGSP,MSU)								0	0	0	0	0	0	0.471786	0.30386	0.559197	0.163105	0.118481	0		4	0	0	0	0	8.04066e-06	0.160876	0.0508757	3.0362e-05	0	0	0	0
	chr01:28335526-28336616	Chr01G0214	-	LFt_00006756	1	RLC class	Intergenic	[ORSiTETNOOT00126 28335230..28335708. 1387][ORSiTETNOOT00131 28336589..28336789. 1263]							0	0.292887	0.114607	0.136886	0.213392	0.361541	1.15533	1.50878	1.08631	0.50753	3.1386	3.96099		10	0	0.0530509	0	0	0.131759	0	0.0383333	0.0414559	0.19551	0	0	0
	chr01:28381118-28382655	Chr01G0215	+	RTt_00002580 LFt_00002562	1	RLC class	NAT(IRGSP,MSU)	[ORSiTEMT02100003 28382462..28382571. 1537][ORSiTEMT02100003 28382462..28382571. 0]	chr01:28382209	+	94.2	[28381820 60.0 01P3491]	[28382209 94.2 01P2568][28382231 69.0 01P2569]		108.487	101.347	123.467	81.7782	103.674	128.809	35.8428	25.4699	19.6299	29.629	37.6763	26.9128			705.961	921.399	1042.66	1588.34	134.453	122.896	133.298	137.459	60.2973	98.6614	74.7568	75.996
	chr01:28460950-28462744	Chr01G0216	-	RTt_00006874	1	RLC class	Intergenic	[ORSiTEMT01100019 28462023..28462089. 1794][ORSiTEMT01100019 28462072..28462189. 1794][ORSiTEMT04500001 28462529..28462800. 1850]	chr01:28462429	-	822	[28461935 54.0 01M3183][28461992 104.0 01M3184][28462189 94.0 01M3185][28462223 90.0 01M3186][28462299 222.0 01M3187][28462374 194.0 01M3188][28462429 822.0 01M3189]			0.310083	1.23963	0.191901	0.0761628	0.118836	0.0288574	37.8351	18.037	80.4421	33.5666	64.9781	0.283645	10	5	0.0986958	0	0	0	0	0.0200438	0	0	0.432099	0.0362356	0	0
	chr01:28563357-28564022	Chr01G0217	-	LFt_00006790 RTt_00006890	1	RLC class	Intergenic		chr01:28563557	-	37			[28563557 37.0 01M1970]	0.659508	1.5054	1.69433	1.14591	0.915961	1.08239	1.51577	1.66097	2.55776	1.28981	3.06392	1.6875	8	10	1.83428	1.0004	0.840913	0.92074	0.248741	0.266413	0.647326	0.468106	0.191268	0	0.26126	0.097554
	chr01:28564148-28564497	Chr01G0218	-	RTt_00006891 LFt_00006791	1	RLC class	Intergenic	[(CGGGGG)n 28564178..28564243. 308][(CGGGGG)n 28564178..28564243. 320]							0.773715	2.60594	1.24323	0	0.597415	0.54776	1.7075	0.816658	2.8436	2.90516	3.49317	2.55231	9	11	2.26144	0.748274	0.341927	1.0053	0.314021	0.245851	0.528244	0.584659	0	0	0	0.477335
	chr01:28566792-28567724	Chr01G0219	+	RTt_00002600	1	RHC class	NAT(IRGSP,MSU)	[GC_rich 28567348..28567368. 932][(GGA)n 28567593..28567618. 932]							0.245177	0.427867	0.348423	0.166717	0.32473	0.188328	0.319087	0.172452	0.132285	0.385949	0.22437	0.137766			1.05155	0.260136	0.000253018	2.70064e-05	1.35904e-06	1.73402e-05	7.15509e-05	9.62842e-06	0.23894	0.0801495	0.163189	0
	chr01:28726413-28727443	Chr01G0221	+	RTt_00002612	1	RHC class	NAT(IRGSP,MSU)	[GC_rich 28726824..28726850. 1030][GC_rich 28726828..28726852. 1030][ORSiTETNOOT00131 28727315..28727475. 1062][ORSiTETNOOT00130 28727377..28727475. 1062]							0.108149	0.188515	0.122899	0.220298	0.057229	0.0553761	0	0.0506041	0.0582723	0	0	0.121401			1.93092e-06	0	0	0.105354	0.141128	0.0380378	0	0.0887664	0.105003	0.0704438	0	0
	chr01:29213521-29214402	Chr01G0222	-	RTt_00006961 LFt_00006859	2	RLC class	Intergenic	[GC_rich 29214093..29214163. 542][GC_rich 29214093..29214163. 521][(GGA)n 29214287..29214376. 542][(GGA)n 29214287..29214376. 521]							3.9175	3.73826	3.37877	3.29644	2.99766	4.22708	5.33751	5.295	4.95095	5.93166	6.17969	4.66295			3.70944	3.09467	3.42713	2.28221	0.522508	0.473703	0.624955	0.861607	0.494095	0.397772	0.641159	0.151205
	chr01:29367971-29369278	Chr01G0223	-	RTt_00006979 LFt_00006876	1	RHC class	NAT(MSU)	[ORSiOTOT00000050 29368426..29368606. 1042][ORSiOTOT00000050 29368426..29368606. 1262][ORSiTETNOOT00109 29368566..29368798. 1042][ORSiTETNOOT00109 29368566..29368798. 1262][ORSiTETNOOT00120 29368566..29368765. 1042][ORSiTETNOOT00120 29368566..29368765. 1262][(GA)n 29369013..29369062. 1091][(GA)n 29369013..29369062. 1262]							0.184595	0.0619172	0.0605716	0.21713	0.0564063	0.0545864	0.088054	0.118299	0.0574332	0.26828	0.193471	0.0947563			0.782768	0.490345	0.545017	0.248588	0.184484	0.179338	0.322395	0.243928	0.0816078	0	0	0.0416232
	chr01:29551537-29553781	Chr01G0224	-	LFt_00006905	1	RLC class	NAT(IRGSP,MSU)								0.0219894	0.0254217	0	0	0	0	0.0915877	0.0611505	0.164876	0.275723	0.281701	0.0491214			0.0128988	0	0.0219863	0	0.134248	0.0591239	2.51975e-06	0.0365697	0	0	0.0286844	0
	chr01:29682234-29683593	Chr01G0225	+	LFt_00002703 RTt_00002726	1	RLC class	NAT(MSU)	[GC_rich 29682275..29682298. 798][GC_rich 29682275..29682298. 0][GC_rich 29682929..29682990. 798][GC_rich 29682929..29682990. 717]							0.324799	0	0.296115	0.236998	0.343716	0.230432	0.0780671	0.395768	0.175117	0.204045	0.428646	0.168895			1.27586	1.48828	1.61385	1.15788	0.648863	1.09816	1.41116	1.22286	0	0	0	0
	chr01:29706505-29707226	Chr01G0226	+	RTt_00002727	1	RLC class	Intergenic	[(CGG)n 29706619..29706776. 721][ORSgTEMT00600364 29706933..29707054. 721][ORSgTEMT02200003 29707225..29707424. 919]							0.172044	0.200964	0.48973	0.117577	0.0915152	0	0	0.243823	0	0.108628	0	0.097048			0.193878	0	0	0	0	0	0.0644807	0	0	0	0	0
	chr01:29774296-29779887	Chr01G0227	+	LFt_00002712	2	RLC class	NAT(IRGSP,MSU)	[ORSiTETNOOT00109 29773867..29774318. 1889][ORSiTETNOOT00125 29773932..29774618. 1824][ORSiTETNOOT00124 29774766..29775401. 1459][ORSiTETNOOT00010 29774885..29775401. 1459][ORSiTETNOOT00123 29775242..29775436. 1459]							0.633196	1.11934	0.642997	0.49574	0.878793	1.33061	0.451106	0.185975	0.107319	0.334715	0.274464	0.111866	10		0.271395	0	0.165826	0.0655821	0	0	0	0.0550899	0.128046	0.0859032	0.0874518	0
	chr01:29886872-29888271	Chr01G0228	+	RTt_00002745 LFt_00002723	1	RHC class	NAT(IRGSP)	[ORSiTERTOOT00141 29886630..29887086. 1642][ORSiTERTOOT00141 29886630..29887086. 1642][ORSiTERTOOT00141 29886641..29886894. 1631][ORSiTERTOOT00141 29887588..29887888. 1399][ORSiTERTOOT00141 29887588..29887888. 1377][ORSgTEMT01601911 29888191..29888482. 1610][ORSgTEMT01601911 29888191..29888482. 1588][ORSgTEMT01600916 29888260..29888482. 1610][ORSgTEMT01600916 29888260..29888482. 1588]	chr01:29887932	+	35	[29887932 35.0 01P3721]			0.299685	0.265358	0.173268	0.103277	0.322231	0.234394	0.238377	0.390944	0.204972	0.479305	0.419013	0.128165			0.782466	0.790903	0.930363	0.588555	0.229096	0.222151	0.171688	0.21644	0.144238	0	0.0492553	0.0367836
	chr01:30208011-30208841	Chr01G0230	-	LFt_00006979	1	RLC class	Intergenic								0	0	0	0.0970065	0	0.0729173	0.14823	0.267836	0.153922	0.179491	0.19544	0.0801238			0	0	0	0	0	0	0	0	0	0	0	0
	chr01:30276612-30277975	Chr01G0231	+	RTt_00002813	1	RLC class	NAT(MSU)	[(GAGAA)n 30277496..30277552. 1363][ORSiTETNOOT00127 30277667..30277709. 1363]	chr01:30278127	+	214	[30278127 214.0 01P3795]			0.308945	0.313358	0.219219	0.313677	0.203843	0.237235	0	0	0	0	0.0353391	0.0432458			0.0895638	0.163017	0.383477	0.26533	0	0.0546799	0	0.0637277	0.0743921	0	0	0
	chr01:30278070-30279652	Chr01G0232	+	RTt_00002814	1	RLC class	NAT(IRGSP,MSU)		chr01:30278127	+	214	[30278127 214.0 01P3795]			0.292566	0.225869	0.184462	0.30767	0.308553	0.133119	0.135392	0	0.0348889	0.0816157	0	0.0363681			0.340536	1.40894	1.29445	0.735949	0.28437	0.115362	0.0746426	0.188128	0	0	0	0
	chr01:30573482-30575778	Chr01G0233	+	LFt_00002840 RTt_00002868	1	RHC class	NAT(IRGSP,MSU)	[ORSiOTOT00000050 30575630..30575800. 2318][ORSiOTOT00000050 30575630..30575800. 2289]	chr01:30574707	+	136	[30574707 136.0 01P3842][30575746 79.0 01P3843]			3.30649	2.558	2.83612	2.02426	2.31301	2.13904	1.25599	1.35033	0.65212	1.10715	1.13416	1.06859		3	1.03591	0.938673	1.15256	1.95907	0.326329	0.209689	0.497029	0.745968	0.329004	0.0275901	1.26394	0.0839023
	chr01:30627487-30629126	Chr01G0234	-	LFt_00007025	4	RHC class	NAT(IRGSP,MSU)	[ORSiCMCM00100017 30626879..30627864. 986][ORSiTERT00200156 30627954..30628025. 0][ORSiCMCM00100017 30627971..30628022. 0][ORSiTERTOOT00351 30628082..30628217. 0][ORSiCMCM00100017 30628253..30628761. 1123]							0.173228	0.615609	0.39677	0	0	0.622135	0.27093	1.51507	0.382633	0.663773	1.58786	1.18968	9	7	0.185729	0	0.163107	0.160225	0	0.116344	0.251438	0.274132	0	0	0	0
	chr01:30645973-30647203	Chr01G0235	-	RTt_00007133	1	RLC class	NAT(IRGSP)	[ORSgTEMT01601146 30646070..30646218. 1230][ORSgTEMT01601587 30646070..30646202. 1230]							0.26157	0.2023	0.247546	0.295382	0.276359	0.0892757	0.680876	0.772737	0.14066	0.493142	0.718089	0.195428		3	0	0.275623	0.215945	0.104623	0.047344	2.32012e-08	0.079412	0.035912	0	0	0.0575029	0
	chr01:30678535-30679342	Chr01G0236	-	LFt_00007028	1	RLC class	Intergenic	[ORSiTETN00200010 30678267..30678569. 1076][ORSgTEMT00501834 30678570..30678715. 807][ORSiTERTOOT00060 30678572..30678736. 807]							0	0	0.0840523	0	0	0	0.230741	0.208631	0.0799085	0.0931626	0.338037	0.16637			0	0.0771966	0.0723053	0.142669	0.0639454	0.154632	0.166908	0.0602609	0.144942	0	0.395964	0
	chr01:30718576-30719778	Chr01G0237	-	RTt_00007140	1	RLC class	NAT(IRGSP,MSU)	[GC_rich 30719114..30719145. 1202]							0.313676	0.155987	0.0508937	0.242955	0.236768	0.183534	0	0	0	0	0	0			1.80396e-07	0.178879	2.96165e-06	0.0757852	0.0390764	8.08444e-06	0.0341323	4.20975e-07	0	0	0	0
	chr01:30738210-30738466	Chr01G0238	+	LFt_00002866	1	RLC class	Intergenic		chr01:30738782	+	433	[30738782 433.0 01P3875]	[30738787 79.0 01P2836]	[30738787 39.0 01P2441]	0.634395	0	0	0	0	0	0	3.67602	3.21177	1.78467	1.21201	1.55208	1	1	0	0	0	7.33783	0	0	0.413137	6.50854	1.7643	1.18362	0	0
	chr01:30761666-30763689	Chr01G0239	-	RTt_00007145 LFt_00007039	1	RHC class	Intergenic	[ORSiTERTOOT00351 30761687..30761763. 2023][ORSiTERTOOT00351 30761687..30761763. 0][(CGG)n 30762624..30762807. 2023][(CGG)n 30762624..30762807. 1044][GC_rich 30763116..30763136. 2023][GC_rich 30763116..30763136. 995]	chr01:30761670	-	1850	[30761670 1850.0 01M3468]	[30761670 1046.0 01M2611]	[30761670 416.0 01M2143]	24.2331	10.9487	14.821	11.9473	13.6323	17.3871	10.6528	11.2977	10.2242	13.5121	14.4824	10.8808	1		0.0576667	0.548482	0.664781	0.267909	0.41057	0.280875	0.227126	0.22477	8.95841	3.66925	3.18797	1.70742
	chr01:31035358-31035778	Chr01G0241	+	LFt_00002911 RTt_00002935	1	RHC class	Intergenic	[GC_rich 31035691..31035711. 411][GC_rich 31035691..31035711. 402]	chr01:31035856	+	112	[31035856 112.0 01P3921]	[31035856 82.0 01P2871]	[31035856 64.0 01P2470]	1.53145	2.60943	1.257	1.83821	3.32913	2.92184	1.09601	2.37771	2.6891	1.40817	2.21105	1.76702	10	1	0.44138	1.05634	0.390066	0.382798	0	0.278467	0.150398	0.328773	0	0	0	0
	chr01:31062023-31062977	Chr01G0243	-	LFt_00007071 RTt_00007181	1	RHC class	NAT(IRGSP,MSU)	[ORSiTETNOOT00127 31061880..31062070. 1098][ORSiTETNOOT00120 31061901..31062182. 1077][ORSgTEMT03500002 31062175..31062276. 954][ORSgTEMT03500002 31062175..31062276. 0]							0.339059	0	0.128904	0.310636	0.72462	0.115838	1.05905	0.623685	0.485949	0.570677	0.321139	0.256113		2	0.749511	0.187307	0.527296	0.404922	0.0517004	0.250607	0.135208	0.195079	0.347656	0.0777448	0.0791463	0.0591061
	chr01:31383832-31384833	Chr01G0244	+	RTt_00002977	1	RHC class	Intergenic								0.0560274	0.195385	0.0636764	0.228344	0.177944	0	0	0	0	0	0	0			0.0642847	0	0.165714	0	0	0	0	0.0919342	0	0	0.297516	0
	chr01:31413547-31414867	Chr01G0245	-	RTt_00007221	1	RLC class	NAT(IRGSP)	[ORSgTEMT00900486 31413520..31413597. 1348]	chr01:31413563	-	29.2		[31413563 29.2 01M2700]		1.00245	0.743873	0.455281	0.760191	0.381071	1.14955	0.0417511	0	0.172389	0.151137	0.0366935	0.0449135	1		1.81178	1.06465	0.1333	0.569737	0	0	0	2.37643e-06	0	0	0.263975	0
	chr01:31413876-31414880	Chr01G0246	+	RTt_00002985	1	RLC class	NAT(IRGSP)								1.1722	1.16791	0.951579	0.834111	0.531826	1.82924	0	0.0522636	0	0	0.0510812	0	3		1.27615e-06	1.397	1.74194	0.40838	0	0	0	0.0457958	0	0	0.0740941	0
	chr01:31414959-31417237	Chr01G0247	+	RTt_00002986 LFt_00002956	1	RLC class	NAT(IRGSP)	[ORSiTETNOOT00131 31415265..31415456. 2278][ORSiTETNOOT00131 31415265..31415456. 1826][ORSiTETNOOT00116 31415442..31415632. 2278][ORSiTETNOOT00116 31415442..31415632. 1826][ORSiTETNOOT00121 31415443..31415556. 2278][ORSiTETNOOT00121 31415443..31415556. 1826][ORSiTETNOOT00120 31416558..31416775. 2278][ORSiTETNOOT00120 31416558..31416775. 1826]	chr01:31416784	+	201	[31416546 119.0 01P3970][31416768 30.0 01P3971][31416784 154.0 01P3972][31416921 38.0 01P3973]	[31416699 29.0 01P2919][31416784 201.0 01P2920]		7.95784	12.1196	6.99042	7.68971	8.06542	10.9759	3.6257	2.71994	2.72621	4.19545	3.76793	2.99671			2.08613	1.46823	0.901503	0.765903	0.111807	0.0888966	0.0655099	0.106736	0.950023	0.498794	0.818099	0.337078
	chr01:31415242-31416455	Chr01G0248	-	RTt_00007222	1	RLC class	NAT(IRGSP)	[ORSiTETNOOT00131 31415265..31415456. 1213][ORSiTETNOOT00116 31415442..31415632. 1213][ORSiTETNOOT00121 31415443..31415556. 1213]							2.26059	3.03426	1.71158	1.62202	2.15449	2.45084	0.323064	0.537687	0.429106	0.835737	0.608431	0.447129		8	3.46732	2.28772	1.72668	1.87489	0.0428155	0.0386865	0.238406	0.111431	1.11329	0.689427	1.40371	0.786214
	chr01:31490431-31491484	Chr01G0249	-	RTt_00007228 LFt_00007116	1	RLC class	Intergenic	[ORSgTEMT02400155 31491230..31491376. 1053][ORSgTEMT02400155 31491230..31491376. 830]							0.10524	0.305831	0.0597913	0.21431	0.0922295	0.0888109	0.090247	0.0819165	0.281979	0	0.237999	0.293417			0	0.221251	0	0.0513116	0.0457946	0.0740737	0.0399581	0.0432192	0	0	0	0
	chr01:31493710-31494776	Chr01G0250	-	RTt_00007229	1	RLC class	Intergenic	[ORSgTEMT06000294 31493611..31493758. 1166][ORSgTEMT01500002 31493617..31493793. 1160][ORSgTEMT01601961 31494060..31494295. 1066]							0.259159	0	0	0.211066	0.274178	0.0530777	0	0	0.0558319	0	0.0474321	0.116326			0.238489	0.490468	0.409517	0.556178	0	0.036494	0.157487	0.170331	0	0.0674436	0	0
	chr01:31495166-31495804	Chr01G0251	-	RTt_00007230	1	RLC class	Intergenic	[ORSiTETNOOT00148 31495306..31495417. 638]							0.102243	0.119745	0.233066	0.701032	0.327183	0.209551	0.106446	0.291233	0.222393	0	0.467892	0.115645	8		0.912941	0.424005	0.39572	0.779687	0.175736	0.0705205	0.304655	0.247941	0.203643	0.13662	0.278165	0.207732
	chr01:31627729-31628569	Chr01G0252	+	RTt_00003006 LFt_00002974	2	RLC class	Intergenic								0.182132	0.212924	0.280882	0.561672	0.524678	0.0933015	0.284432	0.172344	0.197657	0.575333	0.250038	0.205643	6	6	0.836051	0.600227	0.8825	1.34496	0.142084	0.05719	0.123483	0.401462	0.324164	0	0.110697	0
	chr01:31889300-31890223	Chr01G0253	+	LFt_00002997	1	RLC class	NAT(IRGSP,MSU)								0.24822	0.433232	0.846636	0	0.723364	0.826225	0.0646095	0	0.133947	0.156309	0.283945	0.278985	4		0.549766	0.407493	0.216289	0.516649	0.431228	0.10108	0.160533	0.0544872	0	0	0	0
	chr01:31939792-31940432	Chr01G0255	+	RTt_00003034	1	RLC class	NAT(IRGSP,MSU)								0.508903	0.357583	0.580013	0.279119	0.217119	0.417204	0	0	0	0	0	0	11		0.000403297	0.138084	0.271266	0.652883	0	0	0	0.0822756	0	0	0.138419	0
	chr01:32181743-32182261	Chr01G0256	+	LFt_00003030	1	RHC class	NAT(MSU)	[(CGG)n 32181690..32181798. 572][(CGG)n 32181756..32181861. 518]	chr01:32182303	+	99.5	[32182303 58.0 01P4067]	[32182303 42.0 01P2994]	[32182303 99.5 01P2551]	0.702369	0.827715	0.963043	0.194079	0.301566	1.15236	2.92624	4.05009	3.54157	4.10698	4.24494	3.67737	11		2.45381	0.72051	0.66948	1.18515	0.597906	0.954625	0.825216	0.561071	0.571691	0.575301	0.195224	0.58317
	chr01:32295755-32297795	Chr01G0257	+	RTt_00003073	2	RLC class	Intergenic	[(CGG)n 32296062..32296220. 1900][ORSiTETNOOT00125 32296923..32297017. 1900][ORSgTEMT01701760 32297676..32297686. 1900][(CA)n 32297687..32297796. 1901]							0.477818	0.669032	0.342333	0.848809	0.529818	0.592093	0.340418	0.350001	0.269534	0.346985	0.253135	0.421542	2		0.529282	0.15984	0.0753354	0.173878	0.088164	0.0716169	0.0579128	0.0833659	0	0	0.0328581	0
	chr01:32380051-32381050	Chr01G0258	+	RTt_00003083	1	RLC class	NAT(IRGSP,MSU)	[ORSiTERTOOT00278 32379748..32380074. 1303][ORSgTEMT00901048 32380754..32380859. 999][ORSgTEMT00900187 32380761..32380871. 999]							0.280836	0.195877	0.127672	0.0763069	0.118928	0.0575209	0.11696	0.0525953	0	0.0706933	0.0514001	0			0.0852867	8.67464e-08	0.226355	1.31783e-06	1.03067e-07	8.30426e-08	0.195158	0.0773303	0	0	0.0745701	0
	chr01:32496792-32498254	Chr01G0259	-	LFt_00007252	2	RHC class	Intergenic	[ORSgTEMT01100012 32496742..32496816. 628][ORSgTEMT00100843 32498082..32498417. 959]							0	0	0	0	0	0	0.19934	0.320981	0.370254	0.288582	0.21023	0.171502			0.177639	0	0	0	0.0334454	0.054222	0.146199	0.0315961	0.0737465	0.0494748	0.100733	0.0752272
	chr01:32979032-32980337	Chr01G0260	+	LFt_00003117	1	RLC class	Intergenic	[ORSiTERTOOT00377 32979948..32980139. 1305][ORSgOTOT00000689 32980153..32980187. 1305][ORSgOTOT00000171 32980154..32980191. 1305]							0.243849	0.424136	0.461466	0.275206	0.34335	0.332895	0.0846336	0.0378817	0	0.153194	0.148763	0.22763			0.282419	0.0428651	0.201616	0.0398525	0	0.0287482	0.0310072	0	0.156743	0	0.0535254	0
	chr01:33236315-33237927	Chr01G0261	+	RTt_00003186 RTt_00003187 LFt_00003151 LFt_00003152	2	RLC class	NAT(MSU)	[ORSiTETNOOT00126 33235885..33236370. 1101][ORSiTETNOOT00126 33235885..33236370. 1101][ORSiTETNOOT00126 33235885..33236370. 1101][ORSiTETNOOT00126 33235885..33236370. 1101][ORSiTETNOOT00124 33235890..33236321. 1096][ORSiTETNOOT00124 33235890..33236321. 1096][ORSiTETNOOT00116 33237444..33237947. 836][ORSiTETNOOT00116 33237444..33237947. 830][ORSiTETNOOT00116 33237444..33237947. 836][ORSiTETNOOT001…							1.00153	2.15033	0.978478	1.17347	1.47697	1.9322	0.858532	0.690796	1.28994	0.891015	1.50984	0.97134		11	0.164134	0.149208	0.280918	0.312434	0	0.0250353	0.0539985	0.175015	0.475382	0.136681	0.0463817	0.0692753
	chr01:33389779-33391133	Chr01G0262	-	RTt_00007477	1	RHC class	NAT(IRGSP,MSU)	[ORSiTETNOOT00129 33389725..33389854. 1409][ORSiTETNOOT00130 33389727..33389825. 1407][(GAGAA)n 33389872..33389923. 1354]							0.155675	0.180464	0.0883718	0.0526898	0.123264	0.159389	0	0.0362575	0.0418204	0	0	0			9.37747e-06	0.164262	7.50972e-06	0.0381843	0.0339811	0.0275426	0.148558	0.160536	0	0.100608	0.204844	0
	chr01:33703966-33704755	Chr01G0265	-	LFt_00007397	1	RLC class	NAT(IRGSP)	[ORSgOTOT00000144 33703931..33703990. 825]	chr01:33704153	-	56.5	[33704188 35.0 01M4025]	[33704153 56.5 01M3013]		5.02424	5.14914	5.54394	4.04977	3.8002	4.05502	1.4266	0.93223	1.0709	1.24831	1.32367	0.60024			1.63958	1.98745	1.86098	3.59813	0.263421	0.10613	0.114561	0.372307	0	0	0.510632	0
	chr01:33706902-33707978	Chr01G0266	-	LFt_00007398 RTt_00007508	1	RHC class	NAT(IRGSP)								0.383434	0.446285	0.290661	0.173911	0.0677407	0.327264	0.599014	0.658501	0.689949	0.483105	0.467863	0.645433			0.471681	0.577488	0.613609	0.285376	0.338654	8.79126e-07	0.357306	0.237114	0.0993552	0.199965	0.542853	0.0506751
	chr01:33713261-33714133	Chr01G0267	-	LFt_00007399	1	RLC class	NAT(IRGSP,MSU)	[(GGA)n 33713712..33713767. 872]							0	0	0	0	0	0	0	0.0627032	0.216315	0.336448	0.0610866	0.225236			0	0	1.55535e-06	1.76918e-06	1.45709e-06	8.72841e-07	0.118545	1.44454e-06	0.130476	0.0875333	0.267334	0.0665479
	chr01:33764741-33765184	Chr01G0268	+	RTt_00003243	1	RLC class	Intergenic								0.365941	0.43414	1.25814	0.50948	0.395507	0.563379	0.190865	0.356844	0.405117	0.234068	0	0.209789	11		0	0.185545	0.171678	0	0	0.122481	0.132343	0.144384	0	0.256471	13.3158	0
	chr01:33777510-33779322	Chr01G0269	-	RTt_00007512 LFt_00007404	1	RLC class	NAT(IRGSP,MSU)	[ORSiTERTOOT00141 33778040..33778329. 1812][ORSiTERTOOT00141 33778040..33778329. 1677][ORSiTETNOOT00127 33779209..33779353. 1843][ORSiTETNOOT00127 33779209..33779353. 1712][ORSiTERTOOT00141 33779225..33779553. 2043][ORSiTERTOOT00141 33779225..33779553. 1912]							2.06935	1.42621	1.20772	1.31494	1.28282	1.24496	0.669143	0.650163	0.522158	0.610842	0.501044	0.511763			1.59054	1.31392	0.779584	1.10693	0.1678	0.407972	0.517352	0.47346	0.106803	0.179129	0.547074	0
	chr01:33801131-33802778	Chr01G0270	+	RTt_00003254	1	RHC class	Intergenic	[(CGG)n 33801165..33801295. 1647][ORSiTETNOOT00010 33802621..33802736. 1647][ORSiTETNOOT00131 33802637..33802736. 1647][ORSiTETNOOT00129 33802649..33802800. 1669][ORSiTETNOOT00108 33802736..33802789. 1658]							0.434688	0.431374	0.281874	0.335751	0.130952	0.286076	0.711256	0.461739	0.433091	0.233826	0.397772	0.486203		2	0.180862	0	0.123713	0.0305833	0.054343	0.0441018	0.0713352	0.102728	0.119158	0	0.0406908	0.0303877
	chr01:33809521-33810351	Chr01G0271	-	RTt_00007514	1	RLC class	NAT(IRGSP,MSU)								0.284746	0.165905	0.404901	0.29102	0.453295	0.656256	0.0741151	0.0669589	0	0	0	0			0.809348	0.297772	0.906753	1.10118	0	0	0	0	0	0	0	0
	chr01:34192823-34193524	Chr01G0272	-	RTt_00007554	1	RLC class	NAT(IRGSP,MSU)	[(CGG)n 34193130..34193295. 701][(CGG)n 34193189..34193357. 701]							0.268326	0.209069	0.203723	0.367009	0.476034	0.366562	0	0	0	0	0.0818573	0			0	0	0	0	1.21199e-05	0	1.8041e-06	0.0725742	0.353862	0.237397	0	0.180483
	chr01:34256652-34258007	Chr01G0274	-	RTt_00007557 LFt_00007446	1	RHC class	Intergenic	[ORSgTEMT00100038 34257740..34258040. 1388][ORSgTEMT00101150 34257776..34258071. 1419]							2.41971	1.52696	2.33538	1.42245	2.03339	1.33898	1.27727	1.28579	1.13158	1.62478	1.78673	1.38465			2.25421	2.25681	2.04626	1.41198	0.815053	0.605571	0.564067	0.70579	1.87292	0.954938	0.204664	0.534947
	chr01:34259921-34266223	Chr01G0275	-	RTt_00007558 RTt_00007559 LFt_00007447 LFt_00007448	1	RHC class	NAT(IRGSP)	[ORSgTEMT01700616 34260149..34260309. 6276][ORSgTEMT01700616 34260149..34260309. 2777][ORSgTEMT01700616 34260149..34260309. 6194][ORSgTEMT01700616 34260149..34260309. 2669][ORSiTETN00100014 34260435..34260667. 6276][ORSiTETN00100014 34260435..34260667. 2777][ORSiTETN00100014 34260435..34260667. 6194][ORSiTETN00100014 34260435..34260667. 2669][ORSiTETN00100008 34260435..34260623. 6276][ORSiTETN001…	chr01:34265565	-	68	[34261157 29.0 01M4092][34263696 30.0 01M4093][34265590 39.9 01M4094]	[34265443 30.0 01M3059][34265565 68.0 01M3060][34265590 32.1 01M3061]		3.0922	2.42493	2.15477	4.02524	2.18301	2.23721	2.1022	2.13771	2.05392	2.1159	2.26313	1.94672	12		2.68651	3.37688	3.22424	2.84591	1.66192	1.23708	1.39049	1.47472	0.645541	0.329516	0.297118	0.250517
	chr01:34280459-34280973	Chr01G0276	+	LFt_00003266	1	RLC class	NAT(MSU)	[ORSiTETNOOT00148 34280272..34280475. 702][ORSiTETNOOT00148 34280915..34281082. 623]							0	0	0	0	0	0	1.18528	0.957473	0.31196	0.723423	0.651295	1.78141		2	0	0	0	0	0.484137	0.289801	0.417531	0.227133	0.869232	0.583147	0.197887	0.738904
	chr01:34360552-34361175	Chr01G0277	+	RTt_00003310	1	RLC class	Intergenic								0.105848	0.12404	0	0.145256	0.338921	0.433905	0.110201	0	0	0	0.193762	0			1.29681	4.4948	6.64762	5.94336	0.090884	0.0729024	0.157483	0.0854641	0	0	0	0
	chr01:34362655-34363108	Chr01G0278	+	RTt_00003311	1	RLC class	Intergenic	[ORSgTEMT00101070 34362492..34362706. 617][ORSiTEMT01100018 34363104..34363313. 658]							0.703625	0.208462	0.604474	0	0	0.541537	0.183434	0	0	0	0.161258	0	3		4.14326	5.36154	4.63312	4.87595	0.148486	0	0	0	0	0	0	0
	chr01:34445303-34449355	Chr01G0280	+	RTt_00003325	2	RLC class	NAT(IRGSP,MSU)	[ORSiCMCM00100018 34447520..34447586. 0][ORSgOTOT00000385 34447564..34448011. 0][ORSgOTOT00000479 34447677..34448046. 0][ORSgOTOT00000205 34448056..34448159. 0][ORSgOTOT00000615 34448201..34448312. 0][AT_rich 34448333..34448356. 0][AT_rich 34448399..34448422. 0][ORSgOTOT00000385 34448479..34448611. 0][ORSgOTOT00000078 34448494..34448605. 0][AT_rich 34448614..34448636. 0][ORSgOTOT00000615 34448779…							0.455361	0.358398	0.347136	0.840613	0.489681	0.311361	0.158141	0	0.1668	0	0.417099	0	2		0	0.620898	0.288116	1.13293	0	0	0	0	0	0	0	0
	chr01:34569578-34570546	Chr01G0281	-	LFt_00007477 RTt_00007592	1	RLC class	NAT(IRGSP,MSU)								0.991901	0.247669	0.402979	0.57925	0.37594	0.508008	0.14753	0.0666359	0.153186	0.178637	0.324194	0.239223	1		0.322275	0	0	0	0.0613744	0.0494951	0	0	0.138787	0	0.0947874	0
	chr01:34784955-34785642	Chr01G0282	+	RTt_00003361	1	RLC class	NAT(IRGSP,MSU)								0.552013	0	0.523969	0.251806	0	0	0.191567	0.0870818	0.0998605	0.116257	0.0842012	0.103893	1		0.619863	0.47828	0.268165	0.352423	0	0	0.0688047	0.223836	0	0.366788	0.248933	0
	chr01:35085710-35087030	Chr01G0283	-	LFt_00007549	1	RLC class	Intergenic	[ORSgTEMT00501414 35086868..35087038. 1328][ORSgTEMT00501763 35086888..35087038. 1328]							0.0400982	0	0	0.162898	0.0846824	0.287387	0.0835022	0.336324	0	0.201516	0.146774	0.179654			0	0.0845969	0.198965	0.0786595	0	0.0283703	0.0917977	0	0	0	0.052795	0
	chr01:35110661-35111290	Chr01G0284	-	LFt_00007555	2	RHC class	Intergenic	[ORSiTETNOOT00119 35110265..35110754. 751]							0	0	0	0	0.283524	0	2.34127	1.77459	2.02591	4.03017	1.57406	0.450946		6	0	0	0	0	0.338417	0.540908	1.70462	0.900203	0.535654	0	2.0121	0
	chr01:35202838-35205661	Chr01G0285	-	RTt_00007681	3	RLC class	Intergenic	[ORSiTERT00200081 35203415..35203513. 0][ORSiCMCM00100017 35203441..35203526. 0][AT_rich 35205028..35205070. 0][AT_rich 35205089..35205155. 0][ORSiTERT00200153 35205176..35205355. 486][ORSiTERTOOT00267 35205209..35205396. 453][ORSiTERT00200153 35205399..35206080. 747]	chr01:35202960	-	91.5	[35202960 91.5 01M4225]	[35202960 53.9 01M3178]	[35202960 43.1 01M2600]	0.401044	0.339972	0.0829576	0	0.154815	0	0	0.0686223	0	0	0	0			0.165633	0	0	0	0	0	0	0.059498	0	0	0.0976583	0
	chr01:35232198-35234238	Chr01G0286	-	RTt_00007682	1	RHC class	NAT(IRGSP,MSU)								1.05026	1.07343	1.02511	1.6815	1.15765	1.70015	0.203461	0.181258	0.209394	0.183804	0.335251	0.409367			1.59763	1.00097	1.87125	1.27444	0.128464	0.191321	0.299464	0.360236	0.140127	0.0313359	0	0
	chr01:35267015-35267900	Chr01G0287	-	LFt_00007565	1	RLC class	Intergenic								0	0	0	0	0	0	0.204548	0.0614935	0	0.0825088	0.0599305	0.294574			0	0	0	0	0	0.0458497	0	0.0535641	0	0	0	0
	chr01:35485326-35486135	Chr01G0288	-	LFt_00007584	1	RLC class	NAT(IRGSP,MSU)								0	0	0	0	0	0	0	0.415866	0	0	0.0673861	0.248728			0	0	0	0	0.788374	0.63276	0.493019	0.831279	0.433347	0.0969074	0	0.0736746
	chr01:35501889-35503023	Chr01G0289	+	LFt_00003397	2	RHC class	NAT(IRGSP,MSU)	[ORSiTETNOOT00117 35502660..35503139. 1037][ORSiTETNOOT00118 35502757..35503200. 1098]							1.0793	0.660411	0.83933	1.08058	0.360876	0.639925	0.118289	0.159609	0.122494	0.0715017	0	0.127587	12		0.0786371	0.53919	0.887329	0.303468	0	0	0.0861319	0	0.110462	0	0	0.0563402
	chr01:35843586-35844063	Chr01G0290	-	LFt_00007647	1	RLC class	Intergenic	[(CGG)n 35843905..35844018. 477][GC_rich 35844063..35844125. 539]							0	0.190295	0	0	0	0.330222	0.503215	0.622994	0	0.205191	0.147468	0.551505		2	0	0	0	0	0	0	0	0	0	0	0	0
	chr01:36090704-36092069	Chr01G0291	+	LFt_00003461 RTt_00003508	1	RLC class	NAT(IRGSP,MSU)	[ORSiTETNOOT00120 36090684..36090752. 1378][GC_rich 36090802..36090823. 1357][GC_rich 36090802..36090823. 1268][GC_rich 36091383..36091403. 1357][GC_rich 36091383..36091403. 1266][(GAGAA)n 36091802..36091835. 1357][(GAGAA)n 36091802..36091835. 1266][ORSiTETNOOT00133 36091874..36092003. 1357][ORSiTETNOOT00133 36091874..36092003. 1266][ORSiTETNOOT00119 36091894..36092051. 1357][ORSiTETNOOT00119 360…							1.43156	1.4169	1.53075	1.08429	1.02342	1.3371	0.614062	0.471384	0.0905825	0.341355	0.346937	0.56776		2	1.21429	1.33957	1.74634	2.19582	0.208788	0.0559216	0.0595622	0.122878	0.373925	0.301028	0.102152	0.0381432
	chr01:36110871-36111462	Chr01G0292	-	LFt_00007683	1	RLC class	Intergenic	[(CGG)n 36111013..36111035. 591]							1.37347	0.402946	1.56665	3.61874	1.71266	1.7597	1.07251	1.63628	0.623906	1.74011	1.2572	2.20513	2	6	0.634195	0.591305	0.220419	0.43404	0.39225	0.471375	0.169733	0.0921642	0.229492	0	0	0
	chr01:36151547-36152294	Chr01G0293	+	LFt_00003470	1	RLC class	Intergenic								0.0819484	0	0.279853	0	0.0871234	0.0839537	0.426588	0.386654	0.887773	0.620619	0.29999	0.277179		4	0	0	0	0	0.424732	0.341932	0.553714	0.733404	0.161466	0	0.33083	0
	chr01:36374488-36375526	Chr01G0294	+	LFt_00003498	1	RHC class	Intergenic	[(CGGAG)n 36374477..36374648. 1050][GC_rich 36374751..36374772. 1038][GC_rich 36374753..36374774. 1038][ORSiTETNOOT00133 36375326..36375445. 1038][ORSiTETNOOT00116 36375413..36375557. 1069][ORSiTETNOOT00114 36375445..36375557. 1069][ORSiTETNOOT00111 36375458..36375557. 1069][ORSiTETNOOT00130 36375510..36375608. 1120]							1.23187	0.746818	0.791212	0.654532	0.453434	1.53575	0.223062	0.350802	0.173135	0.134783	0.44112	0.180353	1		0.184635	0.450286	0.317151	0.365436	0.605815	0.339152	0.60985	0.351821	0.103975	0	0.0710117	0
	chr01:36666873-36668059	Chr01G0295	-	LFt_00007742	1	RLC class	NAT(IRGSP,MSU)	[ORSiTETNOOT00148 36666798..36666936. 1262][GC_rich 36667438..36667458. 1186][(CGG)n 36667535..36667599. 1186]	chr01:36666825	-	53		[36666825 53.0 01M3382]		1.04734	0.634127	0.827522	1.04944	1.01065	1.77183	0.663782	0.807615	0.587911	1.14492	0.458377	0.663628		6	1.24165e-05	8.33936e-06	0.331854	0.236596	0.357093	0.152478	0.21215	5.20344e-06	0	0.0590593	0	0
	chr01:36737864-36740694	Chr01G0296	+	LFt_00003536 LFt_00003537 RTt_00003584	2	RLC class	Intergenic	[ORSiTETNOOT00120 36737786..36737991. 1012][ORSiTETNOOT00120 36737786..36737991. 1012][ORSiTETNOOT00130 36737796..36737892. 1002][ORSiTETNOOT00130 36737796..36737892. 1002][ORSiTETNOOT00117 36737964..36738084. 933][ORSiTETNOOT00117 36737964..36738084. 933][ORSiTETNOOT00117 36737964..36738084. 0][ORSiTETNOOT00114 36737964..36738067. 933][ORSiTETNOOT00114 36737964..36738067. 933][ORSiTETNOOT00114 3…							0.142036	0.369557	0.371497	1.00095	0.298411	0.527036	0.710056	0.843484	0.267195	0.575389	1.54525	0.598426		10	0.147594	0.0890207	0.0839605	0.103837	0.0736449	0.0299315	0.0322689	0.0870718	0.0801183	0.107499	0	0.0817269
	chr01:36796832-36797848	Chr01G0297	-	RTt_00007868 LFt_00007756	1	RLC class	NAT(IRGSP,MSU)	[ORSgTEMT04800069 36796838..36797006. 1016][ORSgTEMT04800069 36796838..36797006. 1011][ORSiTEMT01000001 36797006..36797219. 1016][ORSiTEMT01000001 36797006..36797219. 882][GC_rich 36797468..36797503. 1016][GC_rich 36797468..36797503. 882]	chr01:36796913	-	168	[36796913 43.0 01M4506]	[36796913 51.0 01M3396]	[36796894 83.0 01M2746][36796913 168.0 01M2747]	0.924048	1.8546	1.86794	1.16199	1.81198	3.83017	4.86488	10.1924	2.27193	2.07183	6.61432	11.8243	7	3	1.2629	1.6332	2.07445	1.24486	0.287021	0.232044	0.292086	0.315975	0.534255	0.143368	0.0729761	0.0544982
	chr01:36893128-36893640	Chr01G0298	+	LFt_00003551	1	RHC class	Intergenic								0	0	0.654346	0.197866	0.461144	0	1.19281	0.550756	2.51198	1.63821	1.83521	0.651988	4	5	0.156042	0	0	0	0	0.0971796	0.105009	0.114255	0	0	0.199245	0.148796
	chr01:37107093-37107742	Chr01G0299	-	RTt_00007899	2	RHC class	Intergenic	[ORSgOTOT00000398 37107286..37107409. 316]							0.595174	0.526743	0.17011	1.23537	0.639719	0	0.310018	0.143393	0.326801	0	0.40884	0	2		0.485062	0.152288	0.424131	0	0	0	0	0	0	0	0	0
	chr01:37276154-37277412	Chr01G0300	+	LFt_00003597	1	RHC class	NAT(IRGSP,MSU)	[(CGG)n 37276554..37276602. 1258][GC_rich 37276693..37276714. 1258][(CGG)n 37276894..37276931. 1258]							0.0424435	0	0	0	0	0	0.132579	0.15833	0.228191	0.0533394	0.11652	0.23779			1.82085e-06	0.213263	0.429037	0.267123	0.626948	0.374296	0.401364	0.596436	0	0.10992	0.335704	0.0835674
	chr01:38152610-38153185	Chr01G0303	-	RTt_00008042	1	RLC class	Intergenic								0.119304	0.140115	0.408382	0.492475	0.893316	0.244584	0.248443	0	0.260389	0.151241	0.327632	0	6		1.71392	0	0.343975	0.112865	0.204186	0.245205	0.794698	1.15108	0	0	0	0
	chr01:38218135-38218694	Chr01G0304	+	RTt_00003778	1	RHC class	Intergenic	[(CGG)n 38218066..38218204. 629][ORSiTERTOOT00421 38218613..38218775. 640]							0.124579	0.146435	0.568779	0.171593	1.20037	1.2771	0	0	0.136098	0	0.114047	0	5		0.13725	0	0	0	0.106467	0	0	0	0	0	0	0
	chr01:38840243-38841737	Chr01G0306	+	RTt_00003856	4	RLC class	Intergenic	[GC_rich 38840291..38840313. 214]	chr01:38840827	+	39		[38840827 39.0 01P3900]		13.1733	12.9631	10.0247	8.54113	8.50436	14.0921	2.48754	3.17743	2.9809	2.39488	3.15642	4.28895			1.08018	0.785297	0.722189	0.708087	0.218298	0.172143	0	0	0	0	1.99077	0.29734
	chr01:39192022-39192465	Chr01G0307	-	LFt_00008078	1	RLC class	Intergenic	[ORSiOTOT00000050 39192164..39192352. 443][ORSiTETNOOT00126 39192307..39192478. 456][ORSiTETNOOT00133 39192317..39192453. 443]							0	0	0.209691	0.50948	0.395507	0.375586	0.190865	0.356844	0.607676	0.234068	0.671139	0.209789	8	10	0.585468	0	0	0.168595	0	0.122481	0.132343	0	0	0	0	0
	chr01:39399445-39400710	Chr01G0308	-	LFt_00008107	1	RLC class	Intergenic	[ORSiTETNOOT00108 39400179..39400258. 1265][ORSiTETNOOT00010 39400192..39400345. 1265][ORSiTERTOOT00377 39400337..39400391. 1265][ORSiTETNOOT00117 39400359..39400492. 1265][GC_rich 39400604..39400626. 1265]							0	0.0489048	0	0	0	0	0.263418	0.117959	0.136009	0.264939	0.308681	0.0944878			0	0.133359	0	0	0	0.029807	0.0643008	0.0347502	0	0	0	0
	chr01:39420347-39422090	Chr01G0309	-	LFt_00008109 RTt_00008212	1	RLC class	NAT(IRGSP,MSU)	[ORSgTEMT02200002 39420344..39420557. 1747][ORSiTERT00400041 39420568..39420631. 1743][ORSiTERT00400041 39420568..39420631. 0][(CGG)n 39421564..39421613. 1743][(CGG)n 39421564..39421613. 810][(CGG)n 39421631..39421720. 1743][(CGG)n 39421631..39421720. 0][(CGG)n 39421738..39421818. 1743][(CGG)n 39421738..39421818. 0][ORSiOTOT00000050 39421882..39422067. 1743][ORSiOTOT00000050 39421882..39422067. 0]	chr01:39419914	-	54.4			[39419914 54.4 01M3064]	0.687891	1.34086	0.261651	0.936975	0.48707	1.25643	1.11226	0.649888	0.663447	0.86294	0.773455	1.11783	10	9	0.110618	0.142697	0.0580596	0.163153	0.0254958	0.0413948	0.0446358	0.0241015	0.167466	0.112349	0.381247	0
	chr01:39516661-39517949	Chr01G0310	-	RTt_00008224 LFt_00008121	1	RLC class	Intergenic	[ORSiTETNOOT00106 39517293..39517394. 1284][ORSiTETNOOT00106 39517293..39517394. 1064][ORSiTETNOOT00106 39517404..39517516. 1284][ORSiTETNOOT00106 39517404..39517516. 1064][(CGG)n 39517521..39517555. 1284][(CGG)n 39517521..39517555. 1064][ORSiTETNOOT00106 39517579..39517691. 1284][ORSiTETNOOT00106 39517579..39517691. 1064]	chr01:39516931	-	84	[39516779 55.0 01M5016][39516854 44.0 01M5017][39516916 65.0 01M5018][39516938 49.4 01M5019]	[39516779 32.0 01M3759][39516931 84.0 01M3760]	[39516931 52.0 01M3077]	11.1657	7.23963	8.77865	5.63415	6.91215	8.50645	5.08302	3.88603	3.69552	5.1697	3.08689	4.43366			0.047957	0.436843	0.328717	0.487299	0.216943	0.0878836	0.442359	0.0683009	1.03895	0.214464	0.327495	0.20381
	chr01:39586533-39587650	Chr01G0311	-	LFt_00008131	1	RLC class	Intergenic	[ORSiTETNOOT00010 39586040..39586563. 1611][ORSiTETNOOT00120 39587464..39588007. 1474]							0	0.0568428	0	0	0	0	0.0509724	0.0457439	0.0527049	0.184702	0.0895993	0.164731			0.112824	0	0	0	0	0	0	0	0	0	0	0
	chr01:39864789-39867622	Chr01G0312	+	RTt_00003967 LFt_00003914	1	RHC class	NAT(IRGSP,MSU)	[ORSgTEMT01600998 39864610..39864851. 3013][ORSgTEMT01600998 39864610..39864851. 1798][GC_rich 39867014..39867050. 2833][GC_rich 39867014..39867050. 0]							0.32441	0.376488	0.193617	0.474131	0.269245	0.623772	0.132015	0.206604	0.170116	0.15861	0.321069	0.152481			2.50798	2.56368	1.9597	8.09198	0.299913	0.256138	0.234958	0.454004	0.162649	0.13094	0.222168	0.0165914
	chr01:39990529-39990965	Chr01G0313	-	LFt_00008201 RTt_00008300	1	RLC class	Intergenic								0	1.0724	1.02859	0.262343	0	0.590392	0	0.573487	0.338881	1.16353	0.521004	0.693644	11	8	1.00116	0.571905	0.528913	0.173113	0	0.251592	0	0	1.57889	0	0.269583	0.201324
	chr01:40264847-40267781	Chr01G0314	-	RTt_00008340	4	RHC class	Intergenic								0.126141	0.390134	0.0954928	0.0569606	0.0888259	0.51662	0	0	0	0	0	0			0	0	0.0833867	0	0	0.0297249	0	0.0693082	0	0	0	0
	chr01:40378818-40383823	Chr01G0316	-	RTt_00008344 LFt_00008241 RTt_00008345 RTt_00008346	2	RHC class	NAT(IRGSP,MSU)	[(CGA)n 40379382..40379454. 1252][(CGA)n 40379382..40379454. 2557][(CGA)n 40379382..40379454. 0][(CGA)n 40379382..40379454. 0][ORSiTERTOOT00140 40379925..40380274. 1456][ORSiTERTOOT00140 40379925..40380274. 2557][ORSiTERTOOT00140 40379925..40380274. 1468][ORSiTERTOOT00140 40379925..40380274. 0][ORSiTERTOOT00275 40381501..40383097. 0][ORSiTERTOOT00275 40381501..40383097. 0][ORSiTERTOOT00275 403815…	chr01:40381021	-	124	[40381021 124.0 01M5232][40381043 44.0 01M5233]	[40381021 56.0 01M3924]	[40381021 95.0 01M3219][40381043 38.0 01M3220]	3.65558	2.56357	2.90013	3.78862	2.26931	2.12442	2.27267	2.98782	2.56044	2.51003	3.43098	3.79249			0.768225	0.728965	0.677129	0.629181	0.411427	0.208162	0.249441	0.395228	0.434018	0.111989	0.248918	0.0383134
	chr01:40424024-40424925	Chr01G0317	-	RTt_00008351	1	RLC class	Intergenic	[(GA)n 40424357..40424394. 901][(GA)n 40424665..40424690. 901]							0.511976	0	0.363848	0.522493	0.0678397	0.131093	0	0	0	0	0	0	12		0.876914	0.469412	0.12578	0.434547	0	0	0	0	0	0	0	0
	chr01:40481935-40482402	Chr01G0318	+	RTt_00004041	1	RLC class	Intergenic	[ORSiTEMT01000003 40481901..40481947. 502]							0.333737	0.789896	0.382031	0.695004	0	0.171203	0.173943	0.161803	0	0.425849	0.15292	0	10		0.179528	0.169949	1.10239	0.464201	0.282307	0.224641	0.364122	0.132272	0	0	0.471302	0
	chr01:40657402-40665750	Chr01G0319	-	LFt_00008277 LFt_00008278 RTt_00008381	4	RLC class	NAT(IRGSP,MSU)	[ORSgRGRR00000010 40658202..40658244. 6743][ORSgRGRR00000010 40658202..40658244. 6358][ORSgRGRR00000010 40658202..40658244. 0][ORSgTEMT01800065 40658939..40659033. 6743][ORSgTEMT01800065 40658939..40659033. 6358][ORSgTEMT01800065 40658939..40659033. 0][ORSgTEMT01800052 40658951..40659346. 6743][ORSgTEMT01800052 40658951..40659346. 6358][ORSgTEMT01800052 40658951..40659346. 0][ORSiTEMT00200004 406…	chr01:40664305	-	59	[40664305 35.0 01M5311]	[40664305 59.0 01M3993]		0.650328	0.75305	0.907031	0.785311	0.8334	0.622941	0.393869	0.590578	0.150195	0.293397	0.349396	0.301061			0.837604	0.919427	0.758569	0.838854	0.146676	0.171865	0.143529	0.222694	0.0579233	0.0233156	0.0395599	0.0118173
	chr01:40721623-40723003	Chr01G0320	-	LFt_00008285	2	RLC class	Intergenic	[ORSiTEMT02200001 40721742..40721895. 781][ORSgTEMT00400002 40721742..40721877. 781][ORSgTEMT01701536 40722477..40722614. 0]							0.396969	0.462208	0	0.180134	0.140318	0.203297	0.344422	0.124278	0.0714608	0.333457	0.121095	0.0744095			0.528146	0.762136	0.324799	0.384683	0.0573813	0.138927	0	0.0541037	0	0.0867343	0.176596	0.131881
	chr01:40851681-40855662	Chr01G0321	-	LFt_00008303	1	RLC class	NAT(IRGSP,MSU)	[GC_rich 40852377..40852408. 3981][GC_rich 40852551..40852578. 3981][ORSiTERTOOT00340 40853070..40856008. 4327]							0.0475712	0.0686343	0.0674002	0.184156	0.0500037	0.0730312	0.173375	0.346233	0.0890035	0.20854	0.0870585	0.0663132			3.38591	4.49746	5.12555	4.63933	0.554326	0.574711	0.977299	0.807492	0.316379	0.151608	0.517043	0.161366
	chr01:40943683-40943988	Chr01G0322	+	LFt_00004032	1	RLC class	Intergenic	[ORSgTEMT00300093 40943966..40944356. 673]							0.396154	0	0	0	0.441384	0	1.26357	0.419691	1.40001	0.529503	1.10864	0.941033		4	0	0	0.69875	0	0	0	0	0.298915	0	0.647011	0	0
	chr01:41110026-41112782	Chr01G0323	+	RTt_00004117	3	RLC class	NAT(IRGSP,MSU)	[GC_rich 41110670..41110690. 0][ORSgTEMT01601366 41111601..41111743. 1206][ORSiTEMT01600008 41111601..41111726. 1206]							0.219643	0.212103	0.374	0.247685	0.309064	0.337312	0.0381165	0.0681612	0.0393193	0.0459752	0.0334986	0			0.834962	0.811697	1.09143	0.656749	0.0319897	0.025938	0.139868	0	0	0.09452	0	0
	chr01:41113300-41115074	Chr01G0324	+	RTt_00004118	1	RLC class	NAT(IRGSP,MSU)	[ORSgTEMT03000022 41113127..41113429. 1948][(CGA)n 41114046..41114075. 1774][(CGG)n 41114418..41114456. 1774][(CGG)n 41114615..41114767. 1774][(GGA)n 41114814..41114835. 1774]							0.713678	0.958094	1.13365	1.23416	0.962806	1.13973	0	0	0.0612314	0.0358207	0.0522451	0			0.00657152	0.356173	0.398516	0.179906	0.0742439	0.0601891	0.129294	0.0677995	0.109416	0	0.0747277	0
	chr01:41164129-41165143	Chr01G0325	-	RTt_00008479	3	RLC class	Intergenic								0.739303	1.01362	0.281256	1.69673	0.527548	0.631556	1.41131	1.88417	2.01859	3.28183	2.14316	2.37732	2	8	0.135856	0	0.236474	0.232734	0.105339	0.168575	0	0.197898	0.993061	0.999332	0.678231	0.5065
	chr01:41298345-41305159	Chr01G0326	-	RTt_00008490 RTt_00008491 LFt_00008381	7	RHC class	NAT(IRGSP,MSU)	[(GGGA)n 41300174..41300257. 3298][(GGGA)n 41300174..41300257. 2931][(GGGA)n 41300174..41300257. 2833]							0.31225	0.292765	0.374498	0.538996	0.304058	0.195263	1.08469	1.19092	1.71002	1.1364	1.52941	1.3526			0.392538	0.161775	0.27772	0.191476	0.219449	0.266758	0.206684	0.178853	0.118207	0.0660853	0.0941873	0.0502419
	chr01:41351956-41352846	Chr01G0327	+	LFt_00004094	2	RLC class	NAT(IRGSP,MSU)	[GC_rich 41352559..41352604. 631][ORSiTETNOOT00120 41352733..41352922. 707][ORSiTETNOOT00130 41352824..41352922. 707]							0.0803388	0	0	0.109682	0	0.246908	0.334568	0.378876	0.261021	0.202773	0.36762	0.362221			0	0	0.0784256	0	0.0694266	0.055906	0	0	0	0	0.108019	0
	chr01:41382775-41383334	Chr01G0328	+	RTt_00004153	1	RLC class	Intergenic	[ORSiTETNOOT00129 41382475..41382862. 860][ORSiTETNOOT00121 41382554..41382844. 781]	chr01:41383346	+	49.5			[41383346 49.5 01P3579]	0.747472	0.29287	0.995363	1.20115	0.333435	0.76626	0.259442	0.655123	0.136098	0.395079	0.17107	0.707098	12	1	0.411749	0	0	1.29341	0.1597	0.255522	0.276064	0.1	1.75841	0.168525	0.171563	0.512489
	chr01:41830993-41831476	Chr01G0329	+	RTt_00004189	1	RLC class	NAT(MSU)								2.36393	2.79342	3.96621	1.529	3.90155	0.48497	0	0.152326	0	0	0	0.179897	4		0	0.482726	0.447735	0.146684	0	0.106428	0	0	0	0	0.221276	0
	chr01:41942504-41942977	Chr01G0330	+	RTt_00004211	1	RLC class	Intergenic	[(CAG)n 41942682..41942703. 473][(GA)n 41942747..41942767. 473]							0.979609	0.193104	0.186846	0.226523	0	0.167496	0	0	0	0	0	0	1		0	0	0.154292	0.151614	0	0	0	0	0	0	0	0
	chr01:42014438-42014975	Chr01G0331	-	RTt_00008566	1	RLC class	Intergenic	[(CGG)n 42014638..42014817. 537]							0.530543	0.156109	0.605887	0	0.426563	0	0.138127	0	0	0.168426	0.121438	0	11		0	0	0	0	0	0	0	0	0	0	0	0
	chr01:42099538-42102878	Chr01G0332	-	RTt_00008577	4	RHC class	Intergenic	[ORSgTEMT01701065 42099788..42099945. 0][ORSgTEMT01600998 42100492..42100735. 690][ORSgTEMT01400010 42100492..42100702. 690]							0.389765	1.10027	0.253124	0.0756384	0.884164	0.627244	0	0	0	0	0	0	10		0	0.233921	0.384328	0.271097	0	0	0	0	0	0	0	0
	chr01:42364082-42365723	Chr01G0333	+	RTt_00004272	1	RLC class	NAT(IRGSP)	[GC_rich 42364458..42364495. 1641][GC_rich 42364473..42364497. 1641][GC_rich 42365325..42365367. 1641][GC_rich 42365493..42365513. 1641]							0.467674	0.54147	0.424572	0.800745	0.821871	0.925636	0	0	0	0	0.0285304	0.0348739			0.626168	0.661335	1.42576	0.978601	0	0.177131	0.0437081	0.052772	0	0	0	0
	chr01:42464010-42464971	Chr01G0335	-	LFt_00008509	1	RLC class	NAT(IRGSP)	[ORSiTEMT00100007 42463975..42464304. 997]							0.0589645	0	0.0670266	0	0.124908	0.0603879	0.306961	0.552608	0.381604	0.816606	0.809404	0.596165		8	0	0.170284	0.247783	0.106985	0.0994193	0.166817	0.237642	0.0873392	0	0	0	0
	chr01:42464497-42465062	Chr01G0336	+	LFt_00004236	1	RLC class	NAT(IRGSP)								0.122547	0.288	0.139857	0.168728	0.262311	0	0.638013	0.234191	0.535291	1.24332	0.336552	0.417201		6	0	0.283984	0.0861698	0.594339	0.320582	0.33289	0.695681	1.0033	0	0	0	0.125889
	chr01:42585759-42586314	Chr01G0337	+	RTt_00004306	1	RLC class	NAT(IRGSP,MSU)	[GC_rich 42585754..42585784. 561][GC_rich 42585762..42585786. 555][(CGG)n 42585810..42585946. 555]							0.125971	0.148105	0.43139	0.173557	0.26979	0.12914	0	0.120497	0	0.159825	0.115323	0.286065			0	0.129743	0	0	0	0	0.158675	0	0	0	0	0
	chr01:42669897-42671955	Chr01G0339	-	LFt_00008536	2	RLC class	NAT(MSU)	[ORSiTETNOOT00117 42670473..42670663. 1264][ORSiTERT00400073 42671217..42671272. 0][(CGG)n 42671752..42671891. 418]							2.94074	2.562	1.72009	7.10882	3.00444	3.53814	3.53555	3.26795	2.79711	4.16635	3.66196	3.39059	2		1.3074	2.08445	2.35623	2.50927	0.371499	0.409211	0.510935	0.426401	0.814131	0.780258	0.675176	0.266939
	chr01:42771458-42773753	Chr01G0341	-	LFt_00008549	3	RLC class	NAT(IRGSP,MSU)	[ORSiTETN00300004 42773246..42773359. 1207]							0	0.0359478	0	0	0	0.0317863	0.517277	0.490598	0.266518	0.233826	0.426184	0.694576		3	0.108517	0	0.0309283	0	0.0815145	0.0220509	0.0475568	0.0256821	0.238317	0.0399703	0.244145	0.0607755
	chr01:43098202-43098682	Chr01G0342	-	RTt_00008695	1	RLC class	Intergenic	[(GAAAA)n 43098675..43098707. 505]							0.159256	0.564719	0.364407	0.220796	1.0288	0.980195	0	0.154019	0	0	0	0	5		0.344108	0.162531	0.452173	1.03691	0.134957	0	0	0	0	0	0	0.16716
	chr01:43104241-43105444	Chr01G0343	-	LFt_00008581 RTt_00008696	1	RHC class	NAT(IRGSP,MSU)	[ORSiTETNOOT00120 43104141..43104503. 999][ORSiTETNOOT00120 43104141..43104503. 1304][ORSiTETNOOT00109 43104161..43104558. 979][ORSiTETNOOT00109 43104161..43104558. 1284]							3.00447	5.12622	2.71072	2.46641	3.50274	3.69769	0.278549	0.120657	0.0693907	0.223388	0.294084	0.14452	10		1.9057	1.74282	1.63671	1.82506	0.186186	0.0376397	0.162437	0.0439262	0.103848	0	0	0
	chr01:43107599-43108272	Chr01G0345	-	LFt_00008582	1	RLC class	NAT(IRGSP)								1.13656	0.997109	0.647398	0.389051	0.302713	1.45573	1.67629	1.2561	1.43999	1.67607	2.68718	2.56799	3	10	0.212368	0	0.183843	0	0.0815512	0	3.35449e-07	0.0767439	0.375769	0.378142	0.256639	0.383314
	chr01:43220327-43221572	Chr01G0346	+	RTt_00004388	1	RHC class	NAT(IRGSP,MSU)	[GC_rich 43220557..43220578. 1245][ORSiTERTOOT00377 43221397..43221688. 1361][ORSiTERTOOT00377 43221470..43221687. 1360]							0.128911	0.299073	0.146394	0.0582227	0.136186	0.0879959	0	0	0	0	0	0.0481524			0	0.0701554	0	0	0	0	0	0.0708094	0	0	0	0
	chr01:43242300-43243630	Chr01G0347	+	RTt_00004393	1	RLC class	NAT(IRGSP)	[(CCCTAA)n 43242277..43242301. 1354][(GGGAGA)n 43242334..43242353. 1330][(CCGCG)n 43242445..43242495. 1330][(CGG)n 43242450..43242522. 1330]	chr01:43242949	+	226	[43242949 226.0 01P6143][43242970 74.0 01P6144][43243010 40.0 01P6145][43243030 217.0 01P6146]	[43242949 127.0 01P4524][43242970 56.0 01P4525][43243030 222.0 01P4526]	[43242949 105.0 01P3832][43242970 50.0 01P3833][43243030 113.0 01P3834]	1.70899	1.38236	1.30862	1.39921	1.09108	1.0987	1.07594	0.888847	0.811561	1.04857	1.20019	1.02383			0.865202	0.84457	1.27715	0.448436	0.336311	0.373997	0.542488	0.171316	0.15321	0.20557	0.104638	0.0781433
	chr01:43243191-43245200	Chr01G0348	-	RTt_00008721	2	RLC class	NAT(IRGSP,MSU)	[GC_rich 43244467..43244505. 1378][GC_rich 43244603..43244631. 1378]	chr01:43242856	-	63.6	[43242856 63.6 01M5779]			0.4613	0.784916	0.892778	0.476445	0.671938	0.472225	1.29972	1.08325	0.872815	1.00429	1.29119	1.27397			0.990235	0.726003	0.859872	1.07476	1.04245	0.869548	1.17995	0.898375	2.65019	0.662374	0.638825	0.477072
	chr02:114661-115472	Chr02G0001	+	LFt_00008621 RTt_00008736	1	RHC class	NAT(IRGSP)	[ORSgTEMT05000032 115446..115570. 909]							1.58372	0.618453	1.1814	1.20125	1.65707	1.82743	0.926457	1.19266	0.379072	2.502	1.12694	2.42426	5	6	0	0.386177	2.62272e-06	0.0708707	0.063536	0.0718453	6.42013e-07	0.059877	0.14396	0.096579	0.0983201	0
	chr02:130476-131372	Chr02G0002	+	RTt_00008741	1	RLC class	Intergenic								0.128911	0.0750274	0.0732929	0.175428	0.136661	0.132033	0	0	0	0	0	0			0.0735793	0	0.0633287	0	0	0.0451464	0	0.105475	0	0	0	0
	chr02:442210-447076	Chr02G0004	-	RTt_00012390 LFt_00012260 LFt_00012261	1	RLC class	NAT(IRGSP,MSU)								0.198278	0.581082	0.243774	0.438386	0.274651	0.204699	0.453815	0.829276	0.557784	0.595697	0.399708	0.479316			0.733745	0.719287	0.935429	1.78795	0.0547476	0.0965549	0.156912	0.145081	0.142011	0.0793933	0.0969895	0.0543235
	chr02:1203588-1205493	Chr02G0005	+	RTt_00008882 LFt_00008756	1	RHC class	Intergenic	[GC_rich 1204154..1204182. 1905][GC_rich 1204154..1204182. 0][(CGG)n 1204380..1204506. 1905][(CGG)n 1204380..1204506. 1139]	chr02:1205343	+	108.3	[1205343 108.3 02P0223]	[1205343 47.5 02P0175]		1.85459	1.38942	1.13751	1.03223	1.45992	1.11819	0.447693	0.178637	0.205846	0.12024	0.0482527	0	3		0	0.139551	0.157829	0.0260181	0.0230926	0	0	0	0.100906	0	0	0
	chr02:1548363-1548962	Chr02G0006	-	RTt_00012549	1	RLC class	NAT(IRGSP)								0.112176	0.263182	0.25587	0.154133	0.599257	0.114972	0	0	0	0.284164	0	0	5		0.373433	1.39598e-06	0	0	1.03248e-06	0	0.166494	0	0	0	0.153421	0
	chr02:1548428-1549528	Chr02G0007	+	RTt_00008945	3	RLC class	NAT(IRGSP)								0.0643632	0.524433	1.46375	0.700697	0.818783	0.461453	0.670123	0.483341	0.555958	1.13515	0.41231	0.361833	11	6	0.0734781	0.472049	0.126481	0	0.223388	0.13525	1.32761e-06	0.210655	0	0	0	0.128176
	chr02:1574202-1575128	Chr02G0008	+	LFt_00008823 RTt_00008950	1	RLC class	NAT(IRGSP,MSU)	[(CAT)n 1574476..1574522. 926][(CAT)n 1574476..1574522. 716][(CGG)n 1574611..1574647. 926][(CGG)n 1574611..1574647. 716]							0	0.40586	0	0	0.462053	0.26695	0.772122	0.830875	0.572554	0.0778304	0.452439	1.1712		1	2.45829e-08	2.28083e-11	1.07277e-13	0.000118994	5.95865e-06	2.72164e-09	0.2026	0.0995428	0	0	0	0.0614527
	chr02:1730189-1730876	Chr02G0009	-	RTt_00012583	1	RLC class	Intergenic								0.460011	0.322715	0.209588	0.377709	0	0.094267	0	0	0	0	0	0			0.413242	0	0.0893884	0	0	0	0	0	0	0	0	0
	chr02:1868828-1870202	Chr02G0010	+	RTt_00008981 LFt_00008854	1	RHC class	Intergenic	[GC_rich 1868919..1868939. 1374][GC_rich 1868919..1868939. 1137][ORSiTERT00200147 1869994..1870295. 1467][ORSiTERT00200147 1869994..1870295. 1425]							0.910493	0.945177	1.0319	1.29774	1.11492	0.883923	0.149659	0.313289	0.51572	0.662738	0.613833	0.537319		11	0.443728	0.201885	0.417941	0.150224	0.0668345	0.0541766	0.116861	0.0631391	0.221048	0.197727	0.050323	0.037581
	chr02:1929613-1930484	Chr02G0011	+	RTt_00008998	1	RLC class	NAT(IRGSP)	[ORSiTEMT02000001 1929703..1929906. 871][ORSiTEMT01000002 1929734..1929940. 871][ORSgTEMT02000017 1929742..1929906. 871]							0	0.0778446	0.0760266	0.364067	0.0708966	0.273884	0.208802	0.0627983	0.361067	0.168476	0.0611773	0.150383			0	0.139985	0.196851	0	0.173904	0.0467773	0.151449	0.273271	0	0.0876679	0.0892483	0
	chr02:2013679-2014876	Chr02G0012	-	RTt_00012617	1	RLC class	NAT(IRGSP,MSU)								0	0.0522578	0.153447	0.0610456	0.142777	0.13834	0	0	0	0	0	0			0	0.0474406	0.0446016	0.132212	0	0	0.0343001	0.0370809	0	0	0.0594465	0
	chr02:2098933-2101343	Chr02G0013	-	LFt_00012485	2	RHC class	NAT(IRGSP,MSU)								0.461439	0.800066	0.808759	0.763928	1.34684	1.13788	0.414964	0.602544	0.763722	0.420748	0.441434	0.304505	5		1.09212	2.21908	2.73307	2.19518	0.404209	0.397274	0.432596	0.329271	0.120121	0.188034	0.0273463	0.102111
	chr02:2509386-2516010	Chr02G0015	-	LFt_00012521 RTt_00012655 RTt_00012656 RTt_00012657 RTt_00012658	8	RLC class	NAT(MSU)	[ORSiTERTOOT00408 2509355..2510260. 1088][ORSiTERTOOT00408 2509355..2510260. 1088][ORSiTERTOOT00408 2509355..2510260. 1088][ORSiTERTOOT00408 2509355..2510260. 1509][ORSiTERTOOT00408 2509355..2510260. 1088][(CGG)n 2511323..2511383. 0][(CGG)n 2511323..2511383. 626][(CGG)n 2511323..2511383. 0][(CGG)n 2511323..2511383. 612][(CGG)n 2511323..2511383. 0][ORSgTEMT01700797 2511819..2511968. 0][ORSgTEMT017…							0.414971	0.567948	0.753312	0.697926	0.904035	0.600017	0.394609	0.301255	0.475848	0.60794	0.555416	0.190736			0.508363	0.66705	0.49892	0.418493	0.0570874	0.0618651	0.233441	0.269969	0.0414262	0.138959	0.141464	0.0845159
	chr02:2523221-2523849	Chr02G0016	-	RTt_00012659	2	RLC class	Intergenic								0.643806	0.380589	0.920825	1.11608	1.04004	0.660444	0.167738	0	0	0	0	0.551505	6		0	0.164185	0.304466	0.149603	0	0	0	0.127798	0	0	0	0.169116
	chr02:2608147-2610513	Chr02G0017	-	LFt_00012527	3	RLC class	NAT(IRGSP,MSU)	[ORSiTETNOOT00133 2609331..2609415. 0][ORSiTETNOOT00133 2609541..2609705. 165][ORSiTETNOOT00133 2609732..2609785. 0][(CGG)n 2610264..2610354. 574][ORSiTETNOOT00133 2610355..2610741. 802]	chr02:2607984	-	45	[2607984 42.0 02M0510]		[2607984 45.0 02M0320]	3.9349	3.44911	3.37938	3.20311	2.2778	2.63815	3.78897	3.80719	1.85078	3.49798	3.20244	3.95564		2	0.826785	0.865573	0.815655	0.97509	0.515353	0.470448	0.383854	0.481088	0.23432	0.0449143	0.137172	0.136586
	chr02:2970825-2976317	Chr02G0019	+	RTt_00009131 RTt_00009132 RTt_00009133 RTt_00009134	1	RLC class	NAT(IRGSP,MSU)	[ORSiTEMT01100025 2975598..2975673. 0][ORSiTEMT01100025 2975598..2975673. 0][ORSiTEMT01100025 2975598..2975673. 0][ORSiTEMT01100025 2975598..2975673. 0][ORSiTEMT01100025 2975664..2975768. 0][ORSiTEMT01100025 2975664..2975768. 0][ORSiTEMT01100025 2975664..2975768. 0][ORSiTEMT01100025 2975664..2975768. 0][ORSiTERT00400073 2975995..2976084. 0][ORSiTERT00400073 2975995..2976084. 542][ORSiTERT00400073…							0.314365	0.446598	0.322108	0.233872	0.28928	0.311777	0.317041	0.217603	0.0981642	0	0.166968	0			0	9.52318e-07	0.130575	0.0303096	0.08612	0.0477869	0.0667797	0.124353	0	0.0526261	0	0.0400094
	chr02:3004864-3008899	Chr02G0020	+	RTt_00009142 RTt_00009143 LFt_00009012 LFt_00009013	3	RHC class	NAT(MSU)	[GC_rich 3004853..3004893. 138][GC_rich 3004853..3004893. 138][GC_rich 3004853..3004893. 138][GC_rich 3004853..3004893. 138][GC_rich 3004875..3004896. 126][GC_rich 3004875..3004896. 126][GC_rich 3004875..3004896. 124][GC_rich 3004875..3004896. 124][ORSiTETNOOT00011 3008026..3008121. 1511][ORSiTETNOOT00011 3008026..3008121. 0][ORSiTETNOOT00011 3008026..3008121. 1362][ORSiTETNOOT00011 3008026..3008…							0.61881	0.859262	0.459454	0.790541	0.397486	0.502656	1.37644	1.32845	1.47808	1.42654	1.09024	0.882522	10		0.371722	0.350066	0.220325	0.218075	0.0603228	0.108002	0.0634998	0.159841	0.0522085	0	0.0534853	0.0532568
	chr02:3052455-3055631	Chr02G0021	+	LFt_00009018 LFt_00009019 LFt_00009020 RTt_00009148 RTt_00009149 RTt_00009150	2	RHC class	NAT(IRGSP,MSU)	[ORSgTEMT01702261 3055598..3055731. 653][ORSgTEMT01702261 3055598..3055731. 1646][ORSgTEMT01702261 3055598..3055731. 883]							1.3058	1.51807	1.39148	1.33141	1.25376	1.81763	1.74892	1.65166	2.48755	2.51584	2.27603	1.36864			2.09256	2.01665	2.1919	2.30364	0.804294	0.799584	0.666048	0.930065	0.22615	0.151718	0.0882591	0.0659115
	chr02:3064913-3065529	Chr02G0022	+	LFt_00009021 RTt_00009151	1	RLC class	Intergenic								1.31932	0.758783	0.821134	1.65051	1.02646	0.737654	0.249753	0.114509	0.130891	0.456158	0.658747	0.136037	12	11	0.720052	0.89334	1.04147	0.820579	0	0.0742397	0	0.174093	0.215523	0.144589	0	0
	chr02:3102129-3103296	Chr02G0024	+	RTt_00009162 LFt_00009030	2	RLC class	NAT(IRGSP,MSU)								0.282339	0.440327	0.321656	0.257686	0.300768	0.289299	0.195955	0.0837382	0.204381	0.237903	0.17227	0.212622			0.0996505	0.0781412	0.603158	0.254831	0.13252	0	0.0834981	0.252307	0	0	0	0
	chr02:3261126-3262849	Chr02G0027	+	RTt_00009190	1	RLC class	Intergenic	[ORSgTEMT01701399 3262378..3262420. 1723]							0.0885054	0.0341478	0.200851	0.318919	0.0932961	0.302015	0.184313	0.328896	0.506324	0.333203	0.188974	0.164951		4	0.378427	0.499416	0.588117	0.348963	0.516553	0.377379	0.542573	0.463877	0.11313	0.113845	0.811278	0.0577008
	chr02:3274837-3276420	Chr02G0028	-	LFt_00012617	1	RLC class	Intergenic	[AT_rich 3275105..3275127. 1583][ORSiTEMT01100030 3275271..3275404. 1583][ORSiTEMT01100036 3275290..3275405. 1583][ORSiTEMT01100028 3275292..3275434. 1583][ORSiTEMT01100020 3275403..3275469. 1583][ORSiTEMT01100019 3275467..3275575. 1583][ORSgTEMT01100004 3275467..3275556. 1583][ORSiTEMT01100010 3275467..3275537. 1583]							0	0	0	0	0	0	0.0338236	0	0	0.0815566	0.980934	0		10	0	0	0	0	0	0	0	0	0	0	0	0
	chr02:3276566-3277308	Chr02G0029	-	LFt_00012618	1	RLC class	Intergenic	[ORSgTEMT00901713 3277021..3277106. 742][ORSgTEMT00901252 3277021..3277094. 742][ORSgTEMT00901840 3277021..3277086. 742]							0	0	0	0	0	0	0	0	0	0.104396	0.681182	0		10	0	0	0	0	0	0	0	0	0	0	0	0
	chr02:3327076-3327571	Chr02G0030	-	RTt_00012756	1	RHC class	Intergenic								1.05896	1.07152	0.345964	0.418863	0.488004	0.155159	0	0.145911	0.332448	0.385179	0.138567	0.172501	3		0	0	0.430813	0.282345	0.128443	0	0	0	0	0	0	0
	chr02:3545211-3545936	Chr02G0034	-	LFt_00012644 RTt_00012781	1	RLC class	NAT(IRGSP)	[ORSiTETNOOT00103 3545909..3546104. 893]							3.54424	3.15924	2.7895	3.36519	3.26982	2.88148	1.1453	1.73338	0.740409	0.619946	1.00691	1.50378		1	0.532981	0.978157	0.557362	0.574006	0.0736793	0.0592847	0.064007	0	0.16851	0.339149	0.115088	0.257841
	chr02:3555591-3556235	Chr02G0035	-	LFt_00012645 RTt_00012782	1	RLC class	Intergenic	[ORSgTEMT01600195 3555381..3555617. 812]							0.228912	0.268578	0.130487	0.613414	0.244614	0	1.04592	0.436301	1.6221	1.13095	0.408673	0.379325	2	4	0.619505	0	0	0	0	0.0767017	0.248558	0.179921	0	0	0	0.341916
	chr02:3562683-3565266	Chr02G0036	+	LFt_00009102 LFt_00009103	1	RLC class	NAT(MSU)	[ORSiTERT00100062 3562522..3562686. 374][ORSiTERT00100062 3562667..3563276. 610][ORSiTETNOOT00104 3562669..3563351. 683][ORSiTETNOOT00104 3563375..3563578. 0][ORSiTETNOOT00104 3563375..3563578. 0][ORSiTERT00200146 3563584..3563691. 0][ORSiTERT00200146 3563584..3563691. 0][ORSiTERT00100062 3563694..3564203. 0][ORSiTERT00100062 3563694..3564203. 1573][(CGG)n 3564956..3565022. 903][(CGG)n 3564956..3…							0.938317	0.521112	0.567362	0.665584	0.328177	0.384045	0.390394	0.275069	0.394355	0.827922	0.43304	0.420576	1	6	0.0450082	0.0409628	0.0770861	0.152388	0.101708	0.0274792	0.0592746	0.0960802	0	0	0	0
	chr02:3575859-3577634	Chr02G0037	+	RTt_00009237	1	RLC class	Intergenic	[(A)n 3576102..3576141. 1775][(GAAAA)n 3576162..3576246. 1775][ORSiTETNOOT00148 3576793..3576939. 1775][ORSgTEMT00500159 3577184..3577330. 1775]	chr02:3576099	+	40.5	[3576099 40.5 02P0676]		[3576099 39.0 02P0418]	0.399406	0.924467	0.226586	0.501057	0.240548	0.233642	0.712942	0.953878	0.734308	0.823353	0.861498	0.669847	10		0.199728	0.36231	0.312925	0.450147	0.449681	0.344801	0.459273	0.354256	0	0.0366786	0.0373398	0
	chr02:3584422-3585095	Chr02G0038	-	LFt_00012646	1	RLC class	Intergenic	[ORSiTETNOOT00127 3584760..3584811. 673][ORSiTETNOOT00010 3584769..3584922. 673][ORSiTETNOOT00120 3584823..3585064. 673][ORSiTETNOOT00117 3584941..3585117. 695][ORSiTETNOOT00010 3584953..3585202. 780]							0.852417	0.22158	0.1079	0.907787	0	0.388193	0.197211	0	0.205713	0.239439	0	0.427998	12		0	0	0	0.181181	0.0815512	0	0.0707583	0	0	0	0.128319	0
	chr02:3585891-3586584	Chr02G0039	+	RTt_00009240	1	RLC class	Intergenic	[ORSiTETNOOT00109 3585775..3586039. 810][ORSiTETNOOT00114 3585830..3586051. 755][ORSiTETNOOT00130 3585871..3586046. 714][ORSiTETNOOT00120 3585891..3586198. 694][ORSiTETNOOT00111 3586067..3586228. 693]							0.99976	0.212497	0.103517	0.621747	0.290304	0.279369	0.189245	0	0.295888	0.114834	0.332722	0.102615	1		0	0.0945261	0.17669	0.174164	0	0.0629754	0	0	0	0	0	0
	chr02:3739328-3741486	Chr02G0040	-	LFt_00012672	2	RLC class	Intergenic								0	0	0	0	0	0	0.176305	0.224364	0.103679	0.182021	0.17707	0.108104			0	0	0.0241629	0	0.0848195	0.0516831	0.130021	0.120313	0.0462513	0	0	0
	chr02:4524811-4527111	Chr02G0043	-	RTt_00012888	3	RLC class	Intergenic								0.182883	0.427624	0.208303	0.375364	0.389467	0.374766	0.0951994	0.0865362	0.099241	0.115541	0.502126	0		10	0.102715	0.190175	0	0.0875909	0.157598	0	0.0684	0.0741703	0	0.242962	0	0
	chr02:4634872-4647157	Chr02G0044	+	LFt_00009228 LFt_00009229 LFt_00009230	8	RLC class	NAT(IRGSP,MSU)	[ORSgTEMT02200003 4643759..4643880. 0][ORSgTEMT02200003 4643759..4643880. 0][ORSgTEMT02200003 4643759..4643880. 0][ORSgTEMT00400016 4643759..4643855. 0][ORSgTEMT00400016 4643759..4643855. 0][ORSgTEMT00400016 4643759..4643855. 0][AT_rich 4644820..4644856. 0][AT_rich 4644820..4644856. 0][AT_rich 4644820..4644856. 0][ORSgOTOT00000172 4644901..4645081. 0][ORSgOTOT00000172 4644901..4645081. 0][ORSgOTO…							0.0250094	0.0576986	0.0119908	0.101175	0.0667168	0.0682515	0.321394	0.447038	0.389276	0.510397	0.614827	0.408619			0.0638757	0.134636	0.0993868	0.0972773	0.0146758	0.0298848	0.0309388	0.0347342	0.0474352	0.0530386	0.0107989	0.0322584
	chr02:4877195-4878297	Chr02G0046	+	RTt_00009391	1	RLC class	Intergenic	[ORSiTERTOOT00313 4877822..4877915. 1102]							0.0497677	0.0577935	0.113081	0.270101	0.105268	0.254813	0	0	0	0	0	0			0.573198	0.209426	0.0983856	0.680326	0.043344	0	0	0	0	0	0	0
	chr02:4962641-4963577	Chr02G0047	+	RTt_00009397	1	RLC class	Intergenic	[GC_rich 4962828..4962858. 936][ORSgTEMT01400022 4963107..4963312. 936][ORSgTEMT01600998 4963109..4963343. 936]							0.060962	0.283684	0.900973	0.331605	0.968857	0.624353	0.0634716	0	0	0	0	0	4		0.0697381	0.0639327	0.359891	0.296085	0.0529418	0.0855218	0.0461423	0.149807	0	0	0	0.0605935
	chr02:4964873-4966275	Chr02G0048	-	RTt_00012946 LFt_00012817	1	RLC class	NAT(MSU)	[ORSiTETNOOT00010 4964936..4965085. 1126][ORSiTETNOOT00010 4964936..4965085. 1402][ORSiTETNOOT00120 4964956..4965171. 1126][ORSiTETNOOT00120 4964956..4965171. 1402][ORSiTETNOOT00010 4965109..4965283. 1126][ORSiTETNOOT00010 4965109..4965283. 1402][ORSiTETNOOT00133 4965109..4965255. 1126][ORSiTETNOOT00133 4965109..4965255. 1402][ORSiTETNOOT00120 4965936..4966253. 1380][ORSiTETNOOT00120 4965936..496…							0.582144	1.2946	0.71596	0.657616	1.28156	0.89358	2.72582	1.58447	0.887213	1.95094	1.86333	2.21528	7	2	1.25757	0.394479	0.445497	0.220188	0.163238	0.317618	0.0856376	0.339288	0.71936	0.193041	0.147391	0.110071
	chr02:4992595-4992823	Chr02G0049	+	LFt_00009276	1	RLC class	NAT(IRGSP,MSU)								0.920674	0	0	0	1.08162	0.966916	1.02742	2.3356	2.51012	2.72389	3.60086	2.30595	5	11	1.55571	1.64352	2.22678	2.92723	1.41598	0.549986	0.576028	0.659011	2.8407	0	0	0
	chr02:4993227-4993555	Chr02G0050	+	LFt_00009277	1	RLC class	NAT(IRGSP,MSU)								0.667767	0	1.54843	1.42431	0.368965	0	0.352636	1.3801	2.70054	0	0.619121	2.35664	12	4	0	2.28516	2.99047	3.51686	0	1.07235	0.692677	1.52755	0.778155	0.522046	1.06291	0.793779
	chr02:5048704-5052421	Chr02G0051	+	LFt_00009280	1	RLC class	NAT(IRGSP,MSU)								0.294055	0.35421	0.188398	0.327142	0.268814	0.222448	0.279572	0.271842	0.587851	0.512472	0.73702	0.598903		11	0.615879	0.754568	0.591558	0.390056	0.0899232	0.0914206	0.118346	0.138301	0.0243049	0.0652223	0.0829976	0.0867751
	chr02:5454514-5457543	Chr02G0052	-	LFt_00012883	3	RLC class	Intergenic	[ORSgTEMT00600464 5456432..5456798. 0]							0	0.0651283	0	0	0.0593146	0.114755	0	0.157386	0	0.211548	0.051272	0.125824			0.642847	0	0	0.0545481	0.0487177	0	0	0.0459671	0	0	0	0
	chr02:5490854-5491239	Chr02G0053	+	LFt_00009328	1	RLC class	NAT(IRGSP,MSU)								0	0	0	0	0	0	2.49068	4.02507	1.06896	2.15169	1.09426	3.85608		1	0	0	0.219126	0	0.000205758	1.9177	0.910352	0.678625	3.09978	0.346595	0	0.527003
	chr02:5583741-5584718	Chr02G0054	-	LFt_00012915	1	RLC class	NAT(IRGSP,MSU)								0.0577535	0.134307	0.0656451	0.156974	0.122318	0.236587	0.420921	0.595169	1.37016	1.30864	1.5327	0.713545		11	1.7211	0.969954	0.967293	0.674205	0.301179	0.365076	0.393917	0.331497	0.449445	0.301522	0.0767394	0.229234
	chr02:5587386-5588994	Chr02G0055	+	LFt_00009342	1	RLC class	NAT(IRGSP,MSU)								0	0	0.0362107	0	0.0336482	0	1.26251	0.949262	0.547867	0.921213	0.934342	0.678189		2	1.30131e-07	0.0370015	0.0456049	0.0464174	0	0.0495225	0.0862678	0.125685	0.0612541	0.0821879	0.0418347	0
	chr02:5601945-5602900	Chr02G0056	-	LFt_00012920	1	RLC class	Intergenic	[ORSgTETNOOT01717 5602578..5602673. 955]							0	0	0	0	0	0	0.247515	0.111413	0.0641104	0	0.054388	0.133541			0.0680506	0.187064	0	0.0577717	0	0	0.045011	0	0	0	0	0
	chr02:5606253-5610133	Chr02G0057	-	LFt_00012921	1	RLC class	NAT(IRGSP,MSU)	[(CGG)n 5609813..5609832. 3880]	chr02:5608744	-	67			[5608744 67.0 02M0690]	0	0	0.0138501	0.0164539	0.025689	0.0500232	2.32842	2.50729	1.30644	2.06615	2.32561	1.51261			2.05172	3.25406	3.16131	2.77019	0.584229	0.448166	0.502428	0.675311	0.534112	0.296006	0.0317202	0.153975
	chr02:5679512-5680503	Chr02G0058	-	RTt_00013061	1	RLC class	Intergenic	[ORSgTETN00200003 5679244..5679952. 1260][ORSgTETN00200008 5679662..5679952. 991][ORSgTEMT01701946 5680388..5680527. 1015][ORSgTEMT01700129 5680406..5680543. 1031][ORSgTEMT01701400 5680406..5680527. 1015]							0.0567339	0.197871	0	1.00211	0.240278	0.174305	0	0	0.0611688	0.214233	0.0519187	0.0637124	2		0	0	0.0559184	0	0	0.0398647	0	0	0	0	0	0
	chr02:5885018-5885511	Chr02G0059	+	RTt_00009495	1	RLC class	Intergenic	[ORSiTEMT01100039 5885425..5885473. 493][ORSiTETNOOT00011 5885445..5885480. 493]							0.152298	0.359633	0.522474	0.84352	1.14653	0.781028	0	0	0.16738	0	0	0	6		0	0.155725	0	0.284124	0	0	0.111354	0	0	0.209374	0	0
	chr02:5938483-5939417	Chr02G0060	-	RTt_00013101 LFt_00012973	1	RLC class	NAT(IRGSP)	[(CGG)n 5939159..5939250. 909][(CGG)n 5939159..5939250. 903]	chr02:5938406	-	33			[5938406 33.0 02M0736]	1.01243	2.20926	1.30603	1.04187	1.00603	1.96074	5.11596	7.38268	3.16915	5.6864	6.9267	9.29193	10	7	1.51516	0.449688	0.444818	0.655774	0.56623	0.709007	0.861317	0.88048	2.22232	2.15352	6.15543	0.629705
	chr02:5938725-5939417	Chr02G0061	+	LFt_00009367 RTt_00009501	1	RHC class	NAT(IRGSP)	[(CGG)n 5939159..5939250. 692][(CGG)n 5939159..5939250. 544]	chr02:5939460	+	33			[5939460 33.0 02P0684]	0.519849	0.611586	1.03875	0.716782	0.835563	0.799448	1.34018	1.98475	2.55351	1.15482	2.60967	4.10716		10	0.00400527	0.115471	0.340672	0.376895	0.446586	0.000670917	1.02044e-05	3.66124e-06	0.540929	0.120966	0	0.091965
	chr02:6211626-6212320	Chr02G0064	+	LFt_00009405	1	RHC class	NAT(IRGSP,MSU)								0.483755	0.106031	0.103307	0	0.38628	0.309784	0.755455	0.600735	0.0984269	0.630301	0.525747	0.409622	3	2	0.611587	0.849063	1.17706	2.65315	0.0781785	0	0.135735	0	0.359096	0	0	0.0915764
	chr02:6219540-6220378	Chr02G0065	-	RTt_00013130 LFt_00013000	2	RHC class	Intergenic	[AT_rich 6219844..6219870. 0][AT_rich 6219844..6219870. 0][(TA)n 6219964..6220014. 0][(TA)n 6219964..6220014. 0]	chr02:6219545	-	145	[6219545 145.0 02M1207]	[6219545 88.0 02M0864]		5.16316	3.95573	3.13483	11.9891	5.28307	4.18564	0	0.146931	0	0.969554	0.558001	0	2	8	2.47269	1.77263	2.53616	1.24752	0	0.0904028	0	0.21241	0.268674	0	0	0
	chr02:6245728-6257914	Chr02G0066	+	LFt_00009409 LFt_00009410 RTt_00009542 RTt_00009543 RTt_00009544 LFt_00009411 RTt_00009545 RTt_00009546	6	RLC class	NAT(IRGSP,MSU)	[GC_rich 6246491..6246511. 862][GC_rich 6246491..6246511. 862][GC_rich 6246491..6246511. 392][GC_rich 6246491..6246511. 392][GC_rich 6246491..6246511. 392][GC_rich 6246491..6246511. 0][GC_rich 6246491..6246511. 0][GC_rich 6246491..6246511. 0][ORSiTEMT00200004 6257280..6257348. 0][ORSiTEMT00200004 6257280..6257348. 0][ORSiTEMT00200004 6257280..6257348. 0][ORSiTEMT00200004 6257280..6257348. 0][ORSi…							0.874952	1.22243	0.931769	1.45907	0.911699	1.15549	1.9296	2.01323	2.28268	2.60847	3.01216	1.95632			0.336133	0.409734	0.342121	0.536815	0.0922839	0.0669073	0.0943746	0.104426	0.060855	0.074848	0.0623433	0.0258654
	chr02:6262456-6263362	Chr02G0067	+	RTt_00009548	3	RLC class	Intergenic	[ORSgTETNOOT00390 6262479..6262518. 248]							0.358862	0	0.136491	0.329208	0	0.613086	0	0	0	0	0	0			0.528663	0.246841	0.689689	0.452595	0	0	0	0	0	0	0	0
	chr02:6291977-6293769	Chr02G0068	+	RTt_00009556	1	RLC class	Intergenic	[ORSiTERT00200153 6293645..6293734. 1792][ORSiTERT00200156 6293662..6293756. 1792][ORSiCMCM00100017 6293702..6293953. 1976]							0.0282248	0.032663	0	0.343165	0.0297464	0.0577873	0	0.0524233	0	0.07083	0.10331	0.0315558			1.77872	1.73264	1.51998	1.36407	0.469638	0.200687	0.540987	0.514085	0.108162	0	0.110807	0.110334
	chr02:6362498-6364045	Chr02G0069	+	LFt_00009424	1	RLC class	Intergenic	[ORSiTERTOOT00295 6363539..6363586. 1547][ORSiTERTOOT00443 6363582..6363704. 1547]							0.0667016	0.0386268	0.0378514	0	0.0703559	0.0682873	0.138905	0.124076	0.250598	0.209352	0.0915557	0.11195			0.0775978	0.634457	0.663788	0.623485	0.233348	0.212965	0.331733	0.220521	0.128143	0.042984	0.131277	0.0326789
	chr02:6476252-6480743	Chr02G0070	+	LFt_00009439 RTt_00009581	2	RHC class	NAT(IRGSP,MSU)	[ORSiTETNOOT00122 6476086..6476257. 413][ORSiTETNOOT00122 6476086..6476257. 413][ORSiTEMT01000003 6480695..6480835. 1535][ORSiTEMT01000003 6480695..6480835. 1535][ORSgTETNOOT01211 6480704..6480861. 1561][ORSgTETNOOT01211 6480704..6480861. 1561]							0.423295	0.458373	0.518428	0.36776	0.481672	0.467709	0.0951108	0.226414	0.196077	0.382245	0.111458	0.0680846			4.85045e-06	0.178208	0.188922	0.216615	8.99754e-08	0.0862034	9.11038e-07	0.0828229	0	0	0.0396078	0.0295789
	chr02:6538947-6540277	Chr02G0071	-	LFt_00013045 RTt_00013176	3	RHC class	Intergenic	[ORSgTEMT02200001 6539143..6539359. 681][ORSgTEMT02200001 6539143..6539359. 342][ORSgTEMT02200003 6539143..6539328. 681][ORSgTEMT02200003 6539143..6539328. 342]							0.0707374	0.164848	0	0.38555	0	0.289833	0.147296	0.167785	0.229411	0.0891747	0.193208	0.112789			0.173636	0	0	0.049072	0.0437742	0.035416	0	0	0	0	0.0665342	0
	chr02:6549626-6550061	Chr02G0073	-	RTt_00013178	1	RLC class	Intergenic	[(CGG)n 6549716..6549874. 435]							0.5671	0.224469	0.216734	0.526904	0.204503	0.582132	0.394502	0.184734	0.419175	0.484134	1.38714	2.60365	12	10	0.200978	0	0.353971	0	0.318179	0.126284	0.136445	0.148921	0.793127	0.53209	0.270841	0
	chr02:6673502-6675230	Chr02G0074	-	RTt_00013197 LFt_00013065	1	RHC class	NAT(IRGSP)	[ORSgTEMT00502292 6673516..6673644. 1728][ORSgTEMT00502292 6673516..6673644. 1239][ORSiTETNOOT00120 6673630..6673993. 1728][ORSiTETNOOT00120 6673630..6673993. 1142][ORSiTETNOOT00109 6673635..6674142. 1728][ORSiTETNOOT00109 6673635..6674142. 1142][ORSiTETNOOT00129 6673635..6674059. 1728][ORSiTETNOOT00129 6673635..6674059. 1142]							0.614977	0.608873	0.48724	0.64483	0.447758	0.537041	0.839387	0.620696	0.765759	1.01863	0.957382	0.962872			0.102876	0.0622247	0.0586218	0	0.0345574	0	0.0326355	0.0243356	0.394642	0	0.0385041	0.0287547
	chr02:6674570-6675189	Chr02G0075	+	RTt_00009605	1	RLC class	NAT(IRGSP)								0	0.250476	0.36547	0.293327	0.456259	0.109508	0	0	0.465264	0	0.0978012	0.241898			0	0	0	0	0.0603216	0	0.0438398	0	0	0	0	0
	chr02:6711116-6712277	Chr02G0076	-	LFt_00013073	2	RLC class	Intergenic								0.471923	0.97469	0.357489	0.854207	0.33288	1.07394	0.218383	0.343327	0.112978	0.197909	0.28791	0.411923	10		0.12059	0.330734	0.207094	0.357956	0.0456366	0.147641	0.0398212	0.0430707	0.203468	0.068251	0.0694814	0.0518884
	chr02:6807177-6809719	Chr02G0077	-	LFt_00013087	1	RLC class	Intergenic								0.364683	0.532315	0.413539	1.1647	0.787765	0.491156	0.379736	0.408881	0.28768	0.553369	0.439083	0.342863	8		1.91464	1.50713	1.51786	1.74906	0.185329	0.260283	0.443048	0.382509	0.0732154	0.0245592	0.025002	0.0746854
	chr02:6815055-6819447	Chr02G0078	-	LFt_00013088 LFt_00013089 LFt_00013090 RTt_00013217	3	RLC class	NAT(IRGSP,MSU)	[(CGG)n 6819198..6819237. 0][(CGG)n 6819198..6819237. 287][(CGG)n 6819198..6819237. 287][(CGG)n 6819198..6819237. 0]	chr02:6814961	-	36	[6814961 36.0 02M1315]			1.42804	2.25461	1.49345	1.38939	1.21834	1.14813	3.24274	3.80849	3.30244	3.08495	3.09104	3.23589			0.691213	0.82683	0.883572	0.991102	0.671008	0.503993	0.61684	0.665487	0.293382	0.168705	0.133581	0.149636
	chr02:6994133-6995248	Chr02G0081	-	RTt_00013223 LFt_00013096	1	RLC class	Intergenic	[ORSiTERTOOT00141 6994293..6994715. 1115][ORSiTERTOOT00141 6994293..6994715. 0][ORSiTERTOOT00141 6994294..6994649. 1115][ORSiTERTOOT00141 6994294..6994649. 0][ORSiTERTOOT00377 6994296..6994518. 1115][ORSiTERTOOT00377 6994296..6994518. 0][ORSiTERTOOT00141 6995160..6995796. 1663][ORSiTERTOOT00141 6995160..6995796. 932]	chr02:6994122	-	62	[6994122 62.0 02M1324]	[6994122 43.0 02M0958]		12.9267	10.4156	13.7901	14.3384	6.45971	6.40739	8.05237	6.68638	3.74144	10.0712	9.7007	10.1376		8	1.0741	1.60036	1.84336	1.86894	0.512847	0.276669	0.485009	0.242063	0.760179	0.318741	0.129795	0.387721
	chr02:7183915-7184907	Chr02G0082	+	RTt_00009650	1	RLC class	NAT(IRGSP,MSU)								0.0566624	0	0.0644007	0.30795	0.179979	0.174085	0	0	0.061091	0	0.15556	0.127263			0.0649883	0.178484	0.192917	0.0551502	0.0985233	0.238893	0.274397	0.27887	0	0	0	0
	chr02:7310096-7311337	Chr02G0084	-	LFt_00013123	2	RLC class	NAT(IRGSP,MSU)	[(GAA)n 7310277..7310296. 202][(CGG)n 7310560..7310585. 945][ORSgTEMT01602094 7310998..7311221. 945][ORSgTEMT01700500 7311228..7311383. 991]							0	0	0	0.0642927	0	0	0.246806	0.0442775	0	0.298054	0.216916	0.106323			6.06626e-07	0	0.140717	0	1.19014e-07	0.0668808	0.261206	3.57353e-07	0	0	0	0
	chr02:7337772-7338109	Chr02G0085	-	LFt_00013130	1	RHC class	NAT(IRGSP)	[(CGG)n 7337773..7337886. 337][(CGG)n 7337988..7338092. 337][(CGG)n 7338094..7338248. 476]							0.314219	0	0	0	0	0	0.33121	1.28869	0.360904	0.824844	0	0.736947		1	0	0	0	0	0	0	0	0	1.44382	0	0	0
	chr02:7615519-7615891	Chr02G0086	-	RTt_00013280	1	RLC class	NAT(IRGSP,MSU)								0.76456	0.305486	0.587304	0.358787	0.278507	1.0483	1.60297	1.78693	1.43816	1.98219	1.17356	0.887707	1		0.262261	0.507472	0.700426	0.915765	1.05759	1.83596	1.26092	0.790026	0.560332	0.751826	0.38269	0.571582
	chr02:7971475-7972871	Chr02G0088	-	RTt_00013305 LFt_00013165	1	RLC class	Intergenic	[ORSgTEMT01700370 7971399..7971547. 1473][ORSgTEMT01700797 7971401..7971581. 1471][ORSgTEMT01700797 7971401..7971581. 1347][(CGG)n 7972215..7972386. 1396][(CGG)n 7972215..7972386. 1184][(GGGAGA)n 7972779..7972836. 1396][(GGGAGA)n 7972779..7972836. 0]	chr02:7971961	-	117	[7971961 117.0 02M1400]	[7971961 78.0 02M1026]		1.98603	2.89515	2.3469	2.76828	4.79569	3.64427	0.237543	0.340746	0.196369	0.344174	0.918609	0.102303	5	10	0.348614	0.23786	0.223847	0.184392	0.065619	0.0797959	0.143434	0.0309969	0.0723033	0	0.197524	0
	chr02:8224691-8225450	Chr02G0089	+	LFt_00009589	1	RHC class	NAT(IRGSP)	[ORSiTEMT05300006 8225136..8225761. 1070]							0.0801956	0	0	0.109484	0	0.164312	0.250479	0.0756369	0.173699	0.202409	0.073393	0.0903917			0.0906873	0	7.43726e-05	0	0	3.72067e-05	0	9.5868e-07	0	0	0	0
	chr02:8231970-8232882	Chr02G0090	+	RTt_00009727 LFt_00009590	1	RLC class	Intergenic	[(GA)n 8231998..8232047. 890][(GA)n 8231998..8232047. 906]							0.260057	0.454073	0.295697	0	0.413551	0.599304	2.03067	2.50763	1.33389	1.22859	1.90389	1.31588		3	0.0725798	0.199781	0.187372	0.0616526	0.110298	0.0890508	0.192196	0	0.124003	0	0	0.126492
	chr02:8250601-8251524	Chr02G0091	+	RTt_00009732	1	RLC class	Intergenic								0.24822	0.216616	0.211659	0.0844065	0.197281	0.127112	0.0646095	0	0	0.0781546	0	0			0.141883	0.195178	0.18309	0.180745	0	0	0.0469497	0.0508131	0	0	0	0
	chr02:8251587-8254416	Chr02G0092	+	RTt_00009733	2	RLC class	Intergenic	[ORSiTERTOOT00001 8252354..8252454. 0][(TAG)n 8252926..8252963. 0][ORSiTEMT01100057 8253362..8253491. 0]							0.250872	0.585855	0.285604	0.228487	0.177858	0.685378	0.0870616	0	0	0	0.0765311	0	10		0.84934	0.261443	0.407619	0.723496	0.0722053	0	0	0	0	0	0	0
	chr02:8256294-8256995	Chr02G0093	-	RTt_00013327	1	RHC class	NAT(IRGSP,MSU)	[ORSiTETNOOT00148 8256217..8256386. 779]							0.0894421	0	0.203723	0.122336	0.476034	0.0916404	0	0	0	0	0.0818573	0			0	0	0	3.75087e-05	0.0771131	0	0.066956	0.0725951	0	0	0.241677	0
	chr02:8620538-8621950	Chr02G0094	-	RTt_00013352	1	RLC class	Intergenic								0.185297	0.38653	0.16828	0.351076	0.273793	0.303539	0	0	0	0	0	0			2.02173	2.38671	3.13001	3.27608	0	0.0262535	0	0	0	0	0	0
	chr02:8685495-8686936	Chr02G0095	-	RTt_00013358	1	RLC class	Intergenic	[ORSgOTOT00000106 8685173..8685740. 1764][ORSgOTOT00000106 8685598..8685825. 1441]							0.108585	0.25164	0.328691	0.09795	0.0381954	0.0370568	0	0	0.11662	0	0	0			0.168137	0.0764456	0.395751	0.106698	0	0	0.027663	0.029888	0	0	0	0
	chr02:8723020-8723707	Chr02G0096	-	RTt_00013363	2	RHC class	Intergenic								0.665133	0.626316	0.911532	0	1.28354	0.13639	0	0.127536	0	0	0	0.453663	4		0.437545	0	0.254325	0.250197	0.113449	0	0	0.21301	0.269526	0.180819	0	0
	chr02:8724795-8725693	Chr02G0097	-	LFt_00013220	2	RLC class	Intergenic	[ORSiTETNOOT00120 8724819..8724961. 448]							0.0789294	0	0	0.107727	0.0838724	0	0.246525	0.446486	0.0854576	0	0.216702	0.444734			0	0.0823626	0.0770938	0.0760388	0.068233	0.164871	0.0593264	0.0642792	0	0	0	0
	chr02:9181520-9182121	Chr02G0098	+	LFt_00009680	1	RLC class	Intergenic	[ORSgTETN00200008 9179907..9181578. 2215]							0	0	0	0	0	0	0.34864	0.74402	0.364861	0.282737	0.102168	0.126442		1	0	0	0	0	0	0	0	0	0	0	0.152615	0
	chr02:9275120-9275874	Chr02G0099	-	RTt_00013400	1	RLC class	Intergenic								0.0809167	0.4722	0.092104	0.331454	0	0	0	0	0.0876424	0	0	0			0	0	0	0	0	0	0	0	0	0	0	0
	chr02:9471414-9473336	Chr02G0100	+	RTt_00009835 LFt_00009691	1	RHC class	NAT(IRGSP,MSU)	[ORSiTETNOOT00109 9471177..9471449. 2160][(CGG)n 9471484..9471569. 1922][(CGG)n 9471484..9471569. 736][GC_rich 9471747..9471768. 1922][GC_rich 9471747..9471768. 652][GC_rich 9471989..9472009. 1922][GC_rich 9471989..9472009. 652][(CGG)n 9472247..9472321. 1922][(CGG)n 9472247..9472321. 0][ORSiTERTOOT00141 9472366..9472797. 1922][ORSiTERTOOT00141 9472366..9472797. 0]							0.587956	2.0526	0.113379	0.531087	0.357439	1.21765	0.411156	0.18799	0.0889028	0.122186	0	0.21959	10		0.304954	0.138185	0.130242	0.206118	0	0	0.0200246	0	0	0.0670187	0	0.0254758
	chr02:9961244-9963167	Chr02G0101	+	LFt_00009732	1	RHC class	NAT(IRGSP,MSU)	[(GGA)n 9961437..9961590. 1923][GC_rich 9962162..9962182. 1923][(GA)n 9962496..9962581. 1923][ORSiTETNOOT00130 9962723..9962892. 1923][ORSiTETNOOT00108 9962734..9962803. 1923][ORSiTETNOOT00130 9962736..9962836. 1923][ORSiTETNOOT00109 9962902..9963100. 1923]							0.130407	0.181033	0.0295878	0.0704373	0.0274779	0.0533973	0.217259	0.169441	0.0838748	0.130871	0.238661	0.524694			0.182868	0.138106	0.1562	0.1545	0.0685598	0.0371225	0	0.0432162	0.0998386	0.0334897	0.136374	0.0763824
	chr02:10066693-10067644	Chr02G0102	+	RTt_00009889	1	RLC class	NAT(IRGSP,MSU)								0	0.416967	0.13584	0.16246	0.126583	0.183572	0.124415	0.0560077	0.12891	0.0752293	0.054677	0			0.273596	0.188041	0.529346	0.17421	0	0.0419301	0.0452445	0.0979204	0.116362	0	0	0
	chr02:10081619-10082494	Chr02G0103	-	LFt_00013306	1	RHC class	Intergenic	[ORSgTEMT01900051 10082438..10082708. 1089]							0	0.154759	0	0.0904717	0	0	0.207569	0	0.0717814	0.251209	0.243263	0.0747426			0.833474	0.97421	0.717637	1.22339	0.172894	0.418576	0.602308	0.597721	0	0	0	0
	chr02:10238266-10238884	Chr02G0104	-	RTt_00013465	1	RLC class	Intergenic	[ORSgTEMT01500002 10238022..10238277. 863]							0.321322	0.502165	0.732689	0.44106	0.686045	0.76838	0.44605	0.203698	0.233197	0.271161	0.294102	0.242483	4		0.238412	0.110894	0	0	0	0.147465	0.159279	0	0	0.430492	0.292168	0.109095
	chr02:10820532-10821279	Chr02G0106	+	LFt_00009797	2	RLC class	Intergenic								0	0	0	0.143874	0.111903	0	0	0.498225	0.114104	0	0.191955	0.355973			0	0	0.101358	0	0	0	0	0	0	0	0	0
	chr02:10971122-10971890	Chr02G0107	+	RTt_00009954	1	RHC class	Intergenic	[ORSiTEMT01600009 10971196..10971432. 768]							0.710364	0.276272	0.98814	0.215455	0.251617	0	0	0	0	0	0	0	11		0.178646	0.329451	0	0.0760388	0	0	0	0	0	0	0	0
	chr02:11098991-11099456	Chr02G0108	+	LFt_00009815	1	RHC class	Intergenic								0	0.397948	0.192446	0.466868	1.26876	1.3798	0.525718	0.570746	0.556288	0.214541	0.308118	0.192242	5	1	1.08441	0	0.158579	0.155802	0	0	0.122219	0	0	0	0	0
	chr02:11236751-11237289	Chr02G0109	-	LFt_00013388	2	RHC class	Intergenic	[ORSiTERTOOT00300 11236149..11237058. 2051][(GGGAGA)n 11237101..11237142. 232]	chr02:11236501	-	244	[11236501 40.0 02M1655]		[11236501 244.0 02M1065]	0	0	0	0.247563	0	0	2.04163	3.29151	3.34524	0.227485	3.1001	16.7177		1	0	0	0.167284	1.31444	1.05109	0.477337	0.644736	0.140631	0.741242	0	0.253123	0.189031
	chr02:11260318-11265317	Chr02G0110	-	RTt_00013537	3	RHC class	Intergenic	[ORSgTEMT03600099 11260814..11260902. 0][ORSgTEMT03600118 11260825..11261247. 0][ORSgTEMT03600091 11261109..11261575. 0][ORSgTEMT03600004 11261445..11261919. 0][ORSgTEMT03600095 11261782..11262315. 0][ORSgTEMT03600019 11262140..11262356. 0][ORSgTEMT03600032 11262149..11262381. 0][(GA)n 11262999..11263036. 0][(CGG)n 11264864..11264978. 0]							0.485794	1.16273	1.11847	0.341375	0.529936	0.998774	0	0	0	0	0	0	9		0.251369	0.242542	0.670066	0.43811	0	0.319215	0.172302	0.377528	0	0	0	0
	chr02:11772068-11773156	Chr02G0111	-	LFt_00013426	1	RLC class	NAT(IRGSP,MSU)								0.151652	0.05871	0.114865	0	0.0534689	0.155294	0.052633	0.330798	0.0544386	0.127169	0.0462595	0			0.523744	2.28624	1.24876	3.74993	0.132051	0.106833	0.192089	0.207738	0.0979805	0	0	0
	chr02:11812764-11814713	Chr02G0112	-	LFt_00013430	2	RLC class	NAT(MSU)	[(CGG)n 11812918..11813018. 368][GC_rich 11814135..11814155. 815]							0	0	0	0	0	0	0.0951148	0.127912	0.245715	0.344527	0.0417976	0.10241			0	0	0.0452236	0	0	0.0322414	0.0347789	0	0	0	0	0
	chr02:12050770-12051316	Chr02G0113	+	RTt_00010010	1	RLC class	NAT(MSU)	[(CGG)n 12050878..12051007. 546][(GAAA)n 12051148..12051242. 546][ORSiTETN00100006 12051305..12051565. 795]							1.4214	2.12803	0.88521	1.06886	1.66135	0.927335	0.13456	0.123732	0.141303	0	0.236604	0.146798	10		0	0	0.247409	0	0	0.176377	0	0	0.52248	0	0	0
	chr02:12052318-12052578	Chr02G0114	+	LFt_00009864	1	RLC class	Intergenic								1.21213	3.01196	0	5.29758	0	0	1.97621	2.08617	1.52178	1.69534	4.04185	3.69605	2	10	0	0.564352	0	0	0	0.372924	0	0	1.66349	1.116	0	0.848447
	chr02:12052773-12053114	Chr02G0115	+	LFt_00009865 RTt_00010015	1	RLC class	Intergenic	[ORSiTEMT01000001 12053023..12053170. 397][ORSiTEMT01000001 12053023..12053170. 364]							1.54743	1.41324	0.900896	5.22092	2.15256	1.2902	3.10293	3.03023	4.18473	4.93674	3.38652	5.78185	8		0	0.374137	0.341927	0.670198	0	0.245851	0.264122	0.292329	1.87176	1.25572	2.55671	0
	chr02:12409575-12410811	Chr02G0116	-	RTt_00013622	1	RLC class	Intergenic	[ORSiTERTOOT00141 12409674..12409832. 1236][(TAA)n 12409834..12409880. 1236][(CGG)n 12410374..12410485. 1236][(CGGGGG)n 12410571..12410717. 1236][(GA)n 12410775..12410873. 1298]	chr02:12409670	-	69	[12409670 38.0 02M1726][12409744 53.0 02M1727]		[12409632 39.0 02M1107][12409670 69.0 02M1108][12409744 68.0 02M1109]	2.68727	3.72077	2.70722	3.23026	3.11384	3.32848	5.3704	5.09446	3.8223	4.57593	5.75116	8.30594			0.100232	0.182719	0.214779	0.509378	0.302485	0.122499	0.231233	0	11.5503	2.69524	2.1722	1.15261
	chr02:12428176-12429018	Chr02G0117	+	RTt_00010035 LFt_00009886	1	RLC class	NAT(IRGSP,MSU)	[ORSiTETNOOT00116 12427759..12428258. 1260][ORSiTETNOOT00116 12427759..12428258. 1238][ORSiTETNOOT00120 12428239..12428336. 842][ORSiTETNOOT00120 12428239..12428336. 786][ORSiTETNOOT00121 12428860..12429101. 925][ORSiTETNOOT00121 12428860..12429101. 891][ORSiTETNOOT00120 12428894..12429101. 925][ORSiTETNOOT00120 12428894..12429101. 891][ORSiTETNOOT00123 12428951..12429130. 954][ORSiTETNOOT00123 1…							0.419167	0.2677	0.158929	0	0.296502	0.429352	0.0796529	0.144163	0.0827947	0.264188	0.191798	0.0861841			0.39745	0	0.0684876	0.27033	0.0605319	0.0488233	0.0526945	0	0	0	0	0
	chr02:12634105-12634710	Chr02G0118	-	LFt_00013488 RTt_00013640	1	RLC class	NAT(MSU)								0.289026	0.511249	0.330335	0	0.620891	0.296393	0.364934	0	0.317096	0.50027	0.132341	0.264912			0	0	0	0.110645	0	0.0801175	0	0.188012	0.23456	0	0	0
	chr02:12645194-12647683	Chr02G0119	-	LFt_00013489	2	RLC class	NAT(IRGSP,MSU)	[GC_rich 12645639..12645667. 781][ORSiTETNOOT00128 12647101..12647500. 1625]							0.0815043	0.0471008	0.0924299	0.137415	0.0428947	0.0417134	2.24901	2.09557	0.392743	2.09467	1.5289	0.500566		2	0.334529	0.367433	0.264793	1.80999	1.51051e-07	0.0436038	0.0156706	0.0649013	0.19443	0.0260877	0	0.0396667
	chr02:12650200-12651760	Chr02G0120	+	LFt_00009908 RTt_00010059	1	RLC class	NAT(IRGSP,MSU)	[(GGA)n 12651400..12651427. 1560][(GGA)n 12651400..12651427. 955]							0.0594312	0.138247	0.202679	0.323182	0.062953	0.179468	0.564294	0.614433	0.510237	1.19265	0.591548	0.665913		6	7.54667e-06	5.70783e-06	1.49413e-06	6.70095e-06	5.02383e-06	0.02344	4.19925e-06	0.087857	0.0634495	0.0425667	0	0.0647234
	chr02:12818226-12819664	Chr02G0121	+	LFt_00009920	1	RLC class	Intergenic	[(TGG)n 12819021..12819070. 1438][ORSiCMCM00100013 12819071..12822032. 3806]							0	0	0	0	0.0382883	0	0.453341	0.371525	0	0.0911315	0.0664029	0.365538			0	0	0.0360631	0	0.253669	0.642783	0.499121	0.299595	0	0.0468329	0.0476772	0
	chr02:12858408-12859323	Chr02G0122	+	LFt_00009923	3	RHC class	Intergenic								0	0	0	0	0.179549	0.0864768	0.527269	0.398555	0.18297	0.106571	0.695243	0.190406		7	0	0	0.0822624	0	0	0	0.126621	0	0.333058	0.11172	0	0
	chr02:12940714-12942455	Chr02G0124	+	RTt_00010080	3	RLC class	NAT(MSU)	[(GA)n 12940692..12940734. 436][(CGG)n 12940835..12940955. 413]							0.500813	0.194918	0.285071	0.570141	0.443809	0.256539	1.9118	1.73363	1.89946	1.89672	1.22223	1.31781	12		0.753638	0	0.0813777	0	0.0720742	0.0580099	0.187885	0.0678768	1.48134	0.441688	0	0
	chr02:12991292-12993863	Chr02G0125	+	RTt_00010083 RTt_00010084	1	RLC class	Intergenic	[ORSiTERTOOT00283 12993572..12993977. 406]							0	0.123816	0	0	0	4.21604	0	0	0	0	0	0			1.28287	0.564354	0.389576	0.0350122	0.0622728	0	0.0272311	0	0	0	0	0
	chr02:13041674-13042617	Chr02G0126	+	LFt_00009939	2	RHC class	NAT(IRGSP)	[ORSiTETNOOT00109 13041622..13041787. 636][ORSiTETNOOT00120 13042472..13042626. 295][ORSiTETNOOT00113 13042483..13042662. 331]	chr02:13042726	+	81.5	[13042726 54.5 02P1794]		[13042726 81.5 02P1120]	0.335245	0	0.228762	0.0912917	0.14222	0	0.907506	1.38576	1.81079	3.46412	2.14759	0.829598		8	0	7.87923e-06	0	0.0711232	0.0581378	0.0469129	0.354403	0.146256	1.04864	1.1432	0.626666	0.0668559
	chr02:13041705-13042942	Chr02G0127	-	LFt_00013517 RTt_00013665	1	RLC class	NAT(IRGSP)	[ORSiTETNOOT00109 13041622..13041787. 1321][ORSiTETNOOT00109 13041622..13041787. 972][ORSiTETNOOT00120 13042472..13042626. 1237][ORSiTETNOOT00120 13042472..13042626. 906][ORSiTETNOOT00113 13042483..13042662. 1237][ORSiTETNOOT00113 13042483..13042662. 942][ORSiTETNOOT00148 13042663..13042778. 1237][ORSiTETNOOT00148 13042663..13042778. 0]							0.399909	0.310444	0.2274	0.272229	0.282736	0.204803	1.73464	1.94233	1.51213	2.69034	4.09007	2.17503		10	0.150207	0.18254	0	0.123192	0.0755494	0.0611917	1.77508e-06	0.154529	1.50508	0.729242	0.456854	0.469118
	chr02:13153427-13154676	Chr02G0128	+	RTt_00010099 LFt_00009957	1	RLC class	Intergenic	[(A)n 13153398..13153435. 1032]							0.0799086	0.280873	0.0635969	0.304078	0.11848	0.171918	0.174843	0.150722	0.0865343	0.325526	0.146263	0.125668			0.513659	0.881499	1.04825	0.980677	0.48658	0.393319	0.763871	0.642753	0	0.364842	0.148568	0.221899
	chr02:13252583-13253743	Chr02G0129	+	LFt_00009965 RTt_00010105	1	RHC class	Intergenic	[(CGG)n 13252856..13252946. 592][(CGG)n 13252856..13252946. 1160]	chr02:13253772	+	94	[13253204 58.0 02P1825][13253562 73.0 02P1826][13253772 94.0 02P1827]		[13253204 52.0 02P1150][13253562 56.0 02P1151][13253772 77.0 02P1152]	2.6354	1.30279	0.903078	1.03596	1.04086	2.07502	3.0191	3.66835	1.25839	2.11686	4.00378	4.66706	3	3	0.21585	0.147724	0.046284	0.137186	0.081524	0.0329973	0.106786	0.0384853	0.904699	0.182082	0.123577	0.0922864
	chr02:13407132-13407581	Chr02G0130	-	RTt_00013685	1	RHC class	NAT(IRGSP)	[(CGG)n 13407269..13407364. 449][ORSiTERTOOT00141 13407551..13407880. 748]							0.357334	0.635473	0.204695	0.248564	0.385938	0.366714	0	0	0	0	0	0.2047	10		0	0	0	0.164905	0	0	0	0	0	0	0	0
	chr02:13878337-13880253	Chr02G0131	+	RTt_00010134 RTt_00010135 LFt_00009992 LFt_00009993 LFt_00009994	3	RLC class	Intergenic	[ORSiTERTOOT00162 13877602..13878378. 2116][ORSiTERTOOT00162 13877602..13878378. 1334][ORSiTERTOOT00162 13877602..13878378. 1656][ORSiTERTOOT00162 13877602..13878378. 2116][ORSiTERTOOT00162 13877602..13878378. 2116][ORSiTERTOOT00169 13878333..13878391. 1385][ORSiTERTOOT00169 13878333..13878391. 603][ORSiTERTOOT00169 13878333..13878391. 925][ORSiTERTOOT00169 13878333..13878391. 1385][ORSiTERTOOT00…							0.486623	1.21724	0.929268	1.11554	1.06973	1.01493	2.50778	2.89564	4.13653	3.57813	3.69006	2.36013	8		0.103075	0.218211	0.0293678	0.145213	0.0257941	0.12563	0.11289	0.219446	0.508409	0.303182	0.231486	0.0864362
	chr02:14022524-14023112	Chr02G0132	+	RTt_00010140	1	RHC class	NAT(IRGSP)								0	0.135366	0.263129	0.317145	0.12329	0.472863	0	0	0	0.146139	0.105572	0			0	0	0.111017	0.218602	0	0	0	0	0	0	0	0
	chr02:14095478-14095754	Chr02G0133	-	RTt_00013723	1	RLC class	Intergenic								1.53682	1.26288	1.80773	0	1.15766	0.531358	2.75758	2.8392	0	2.81023	1.93429	1.23624	11	2	0.957164	0	0	0	0	0	0.681573	0.38043	1.3396	0	0	0.68325
	chr02:14337935-14338950	Chr02G0134	-	LFt_00013570	1	RLC class	NAT(IRGSP,MSU)								0	0.0640024	0	0	0	0.0563935	1.03203	1.18561	0.474826	0.762305	0.655114	1.17467		2	0	0	0	0	0.0478946	1.88439e-06	1.96902e-06	2.61457e-06	0.213971	0.0717741	0	0.0545669
	chr02:14624199-14624694	Chr02G0135	-	RTt_00013732	1	RLC class	Intergenic								0.15128	0.357172	0.345964	0.418863	0.162668	0.620634	0.15761	0	0	0	0	0			0	0	0.143604	0	0.256885	0	0	0.240917	0	0	0.211595	0
	chr02:15187406-15188081	Chr02G0136	-	RTt_00013755	1	RHC class	Intergenic	[(GAA)n 15188016..15188070. 675]							0.848844	0.110318	0.644669	0	0	0.096641	0	0	0	0	0	0	3		0.740346	1.76398	2.47188	0.541361	0	0	0	0	0	0	0	0
	chr02:15543163-15544619	Chr02G0138	+	RTt_00010201 LFt_00010052	1	RLC class	NAT(IRGSP,MSU)	[GC_rich 15543910..15543930. 0][GC_rich 15543910..15543930. 1456]	chr02:15543612	+	429	[15543612 429.0 02P1934][15543623 56.0 02P1935]	[15543584 64.0 02P1445][15543612 233.0 02P1446]	[15543612 278.0 02P1218][15543623 37.0 02P1219]	18.6009	24.5316	16.5946	28.8358	25.9272	20.8254	29.7792	30.0747	36.3016	40.71	35.8276	26.254			0.166176	0.377717	0.53332	0.421788	0.466553	0.202783	0.546755	0.62	1.16945	0.507655	0.281895	0.315777
	chr02:15577174-15577847	Chr02G0139	+	RTt_00010203	1	RLC class	NAT(MSU)	[(CCCCG)n 15577183..15577323. 673]							0.378852	0.33237	0.647398	0.518735	0.504522	0.0970484	0	0	0	0	0.0866831	0			0	0	0.0919217	0.0905903	0	0.0655248	0	0	0	0	0	0
	chr02:15582042-15583003	Chr02G0140	+	RTt_00010204 LFt_00010054	1	RLC class	Intergenic	[(CGG)n 15582163..15582307. 601][(CGG)n 15582163..15582307. 955][ORSiTETNOOT00133 15582990..15583214. 1166]							0.78134	0.130926	0.254592	0.15335	0.232811	0	0.2253	0.111506	0.128221	0.299318	0.108819	0.12644			0	0	0.058513	0.0577717	0.258166	0.291998	0.045011	0.097413	1.50446	0.310556	0	0
	chr02:15991986-15993154	Chr02G0141	-	LFt_00013661	2	RLC class	Intergenic								0	0	0	0	0.0757918	0.073149	0.0743503	0.268704	0.154418	0.180065	0.130707	0.080381			0	0	0	0.069035	0.0618527	0	0.161499	0.0582986	0.13993	0	0.0955678	0
	chr02:16148376-16148765	Chr02G0143	+	RTt_00010251	1	RLC class	Intergenic	[(CGG)n 16148286..16148405. 480][AT_rich 16148567..16148594. 389]							1.39882	0.557247	0.536361	0.654378	0.253946	0.239593	0.487939	0.231585	0.523037	0.300925	0.428764	0.809012	1	4	0	0	0.215049	0	0	0	0.331755	0	0	0	0	0
	chr02:16149275-16149554	Chr02G0144	+	LFt_00010097	1	RLC class	Intergenic	[(CGA)n 16149358..16149421. 279]							1.4926	1.22492	0	0.718864	1.12244	0.515801	1.06962	1.09683	1.20958	2.04049	2.34478	1.19844	10	11	0	0	0.429248	0	0	0	0.33191	0	0	0	0	0
	chr02:16149627-16149874	Chr02G0145	+	LFt_00010098	1	RLC class	Intergenic								2.82972	2.65713	0.844705	4.14941	4.07864	0.738508	1.55233	2.52139	0	2.0182	1.36041	0.871439	8	3	0	0.649042	0.588072	0	0	0	0	0	0	0	0	0
	chr02:16183642-16185489	Chr02G0146	+	LFt_00010103	1	RHC class	NAT(MSU)	[ORSiTETNOOT00116 16183364..16183805. 2126][ORSiTETNOOT00129 16183364..16183713. 2126][GC_rich 16184192..16184212. 1847][ORSiTETNOOT00131 16185036..16185409. 1847][ORSiTETNOOT00010 16185075..16185410. 1847]							0.0272834	0.0315688	0.0619075	0.110552	0.143749	0.0279296	0.369317	0.709251	0.146267	0.171151	0.174763	0.670975		1	0.286731	0.0288844	0.0544393	0	0.0477983	0.0388139	0	0.0677853	0	0	0.21412	0
	chr02:16187388-16188106	Chr02G0147	+	LFt_00010104 RTt_00010256	1	RHC class	Intergenic	[(GGAGA)n 16187352..16187467. 740][(GGAGA)n 16187352..16187467. 755][(CGG)n 16187630..16187723. 703][(CGG)n 16187630..16187723. 676]	chr02:16188093	+	163	[16188003 60.0 02P1986][16188093 45.0 02P1987]		[16188093 163.0 02P1256][16188114 43.0 02P1257]	0.847052	2.20166	1.92992	1.15966	2.50652	1.8323	12.4768	12.9256	9.09573	17.3614	18.5728	12.7066	7	8	0	0.185402	0	0.170856	0.768169	0.432416	0.733699	0.0723158	1.58577	0.472826	1.20337	0.269602
	chr02:16297398-16297708	Chr02G0148	-	LFt_00013677	1	RHC class	NAT(IRGSP)								0.38088	0	0	0	0.423531	0	0.404278	1.20317	0.446544	1.52203	0.7095	0.451342		6	0	0	0	0	0	0	0	0	0.917651	0.61563	0.626729	0
	chr02:16297514-16298647	Chr02G0149	+	LFt_00010113	1	RLC class	NAT(IRGSP)	[(CGG)n 16297830..16297997. 1133][(GGAGA)n 16298207..16298260. 1133]							0.0962354	0.279313	0.601265	0.195794	0.203502	0.394174	0.501002	0.314649	0	0.242033	0.264198	0.215855	11	2	0	0	0.142782	0.0940392	0	0.0339311	0	0.0395793	0	0.0624904	0.127234	0.0475088
	chr02:16333551-16334636	Chr02G0150	+	LFt_00010115	1	RHC class	NAT(IRGSP)								0	0.353461	0.0576275	0.0688327	0.268256	0.2597	0.052811	0.047419	0.163874	0.191403	0	0.113814			0.0583845	0	0	0	0	0.0357287	0	0.0416858	0	0.329805	0	0.0501474
	chr02:16366887-16367163	Chr02G0151	-	LFt_00013690	1	RLC class	Intergenic	[(AGGGGG)n 16366799..16366932. 365]							3.58591	7.5773	6.02578	5.92847	4.63063	4.25087	1.10303	2.27136	1.87653	2.81023	0	3.09059	10	6	1.91433	2.90542	2.64403	2.16101	0.409097	0.957108	1.36315	0	0	0	0	0
	chr02:16520265-16521178	Chr02G0152	-	RTt_00013860 LFt_00013702	1	RLC class	NAT(MSU)								0.513437	1.42533	1.39239	0.526067	0.478143	0.858041	1.14084	0.903629	0.90458	0.730793	1.17958	1.37677	9		0.21983	0.134493	0.0630647	0.1245	0	0.179833	0.145551	0.0525166	0.626412	0.420245	0.256692	0.319494
	chr02:16634948-16636211	Chr02G0153	-	LFt_00013711 RTt_00013869	1	RLC class	NAT(IRGSP)								1.35063	1.7298	1.58704	0.947253	1.52614	2.05065	1.35779	0.911981	0.751822	1.99091	1.06465	0.783285		6	1.20271	0.497915	0.628257	0.496716	0.442321	0.117966	0.547541	0.450036	0.407648	0.0546962	0.111364	0.0831665
	chr02:16694455-16696036	Chr02G0154	+	LFt_00010132	2	RHC class	Intergenic	[AT_rich 16695045..16695070. 0][AT_rich 16695047..16695081. 0][ORSgTEMT01601942 16695887..16696035. 646][ORSgTEMT01602695 16695903..16696039. 649][ORSgTEMT01601561 16695933..16696039. 649][ORSgTEMT01602367 16695944..16696039. 649]							0	0	0	0	0	0	0.423093	0.380732	0.813866	0.657721	0.637496	0.260822		5	0	0	0.0571863	0	0.100903	0.122305	0.219946	0.14279	0.564793	0	0.154295	0
	chr02:16701033-16701539	Chr02G0155	+	LFt_00010133	1	RLC class	Intergenic								0	0	0.33357	0	0	0	1.51998	1.54532	0.80068	1.48495	1.6036	1.99477		7	0	0	0	0	1.11643	0.494797	0.427735	0.698224	0	0	0	0
	chr02:16732575-16734543	Chr02G0156	+	LFt_00010136 RTt_00010286	1	RHC class	NAT(MSU)	[ORSgTEMT00900913 16734102..16734201. 0][ORSgTEMT00900913 16734102..16734201. 1965][ORSgTEMT00901163 16734103..16734228. 0][ORSgTEMT00901163 16734103..16734228. 1965][ORSgTEMT00900860 16734216..16734516. 0][ORSgTEMT00900860 16734216..16734516. 1965][ORSgTEMT00901163 16734295..16734525. 0][ORSgTEMT00901163 16734295..16734525. 1965]							1.14023	0.938866	0.918149	0.774598	0.954886	0.972671	1.98061	1.83461	1.2891	2.27249	1.87183	2.2396			0.952477	0.647264	0.66095	0.452614	0.0892545	0.181248	0.0977109	0.0843952	0.194869	0.0326833	0	0
	chr02:16795789-16796026	Chr02G0157	+	RTt_00010289	1	RLC class	Intergenic	[ORSiTERTOOT00141 16795534..16795868. 493]							2.4227	4.07226	0	2.38178	0.939752	0	1.78703	0	0	0	0	1.00316	10	9	0.698855	1.46202	1.32254	0.650915	0	0	0	0	0	0	0	0
	chr02:16823048-16823860	Chr02G0158	+	RTt_00010291 LFt_00010140	1	RLC class	Intergenic	[(CGG)n 16823207..16823251. 812][(CGG)n 16823207..16823251. 565]	chr02:16823573	+	35	[16823573 35.0 02P2033]			2.39013	1.84253	3.07686	0.665313	1.83618	1.98812	0.885378	0.936761	1.19732	0.777073	0.785286	0.834401	3		1.16485	0.995551	1.14774	0.778506	0.253738	0.357959	0.386372	0.298909	0.143716	0	0	0
	chr02:16922249-16923110	Chr02G0159	-	RTt_00013875	1	RHC class	NAT(IRGSP,MSU)								0.135716	0.474189	0.154356	0	0.647799	0.278019	0	0	0.0733166	0	0	0.0763377	7		1.6234	0.497196	0.732371	0.854182	0.0588272	0	0	0	0	0	0	0
	chr02:17142939-17143854	Chr02G0160	+	LFt_00010158	2	RLC class	Intergenic	[ORSiTERT00200145 17142898..17143109. 274][ORSiOTOT00000019 17142980..17143256. 1192][ORSgTEMT00901094 17143679..17143991. 744][ORSgTEMT00901252 17143771..17144026. 779]							0	0.327099	0	0.0956251	0	0.143785	0.511523	0.131998	0.151733	0.176951	0.256927	0.157973		9	0	0.0734182	0.137598	0	0.0608102	0.0490452	0	0	0	0	0	0
	chr02:17378376-17379129	Chr02G0161	-	LFt_00013739	1	RHC class	NAT(MSU)								0	0	0	0.110687	0	0	0.168791	0.229423	0.0878028	0.102308	0.445119	0.365525			0	0	0	0	0	0.056393	0.0608796	0	0	0	0	0
	chr02:17403031-17403949	Chr02G0162	-	RTt_00013898	1	RLC class	NAT(MSU)	[ORSgOTOT00000707 17402975..17403137. 975][(CGG)n 17403725..17403876. 918]							1.74961	3.0539	2.98388	1.87	2.25154	2.6879	1.10599	1.11383	1.88843	1.57402	1.14367	1.194			0.642742	0.458522	0.491544	0.727857	0.216977	0.131407	0.236339	0.204635	0.243737	0.245276	0.166465	0.186473
	chr02:17455548-17456679	Chr02G0163	+	LFt_00010174	1	RLC class	NAT(IRGSP,MSU)	[ORSgTETN00200001 17456671..17456719. 1171]							0	0	0	0	0	0	0.552284	0.450477	0.207628	0.0606386	0.353019	0.865284		2	0	0.0507511	0	0	0.588187	0.138961	0.183403	6.28204e-08	0.186704	0	0.0637567	0.0476132
	chr02:17460464-17462530	Chr02G0164	-	RTt_00013902 RTt_00013903 LFt_00013743 LFt_00013744	1	RLC class	NAT(IRGSP)	[ORSgTEMT02000085 17460429..17460580. 2102][ORSgTEMT02000085 17460429..17460580. 512][ORSgTETNOOT00016 17460470..17460612. 2066][ORSgTETNOOT00016 17460470..17460612. 476][ORSgTETNOOT00016 17460470..17460612. 2035][ORSgTETNOOT00016 17460470..17460612. 471][ORSgTEMT02000016 17460470..17460589. 2066][ORSgTEMT02000016 17460470..17460589. 476][ORSgTEMT02000016 17460470..17460589. 0][ORSgTEMT02000016 1…							1.81842	1.44467	1.26674	1.29786	0.94396	1.11299	0.45387	0.293384	0.820542	0.62784	0.697987	0.61866		5	0.182012	0.433827	0.61518	0.452214	0.0844585	0.0885251	0.147682	0.159736	0.230254	0.0926832	0.220159	0.0234877
	chr02:17461485-17462861	Chr02G0165	+	RTt_00010326	1	RLC class	NAT(IRGSP)	[ORSgTETNOOT01503 17462844..17462974. 1489]							0.458304	0.575489	0.34687	0.258491	0.282212	0.625641	0.0397666	0.106718	0.164135	0.095948	0.0698981	0.0855315	9		0.0682647	4.9337e-05	0.130175	9.49344e-06	0	0.0767912	0.000445797	1.71859e-07	0	0	0.100472	0
	chr02:17789163-17789724	Chr02G0167	+	RTt_00010338	1	RLC class	NAT(MSU)								0.123894	0.436843	0.141407	0	0.663132	0.38102	0.129007	0.355299	0.405994	0.15715	0	0.281253	7		0.409649	0	0	0	0.1059	0.0847285	0	0.298416	0.249724	0	0	0.127369
	chr02:17986338-17987081	Chr02G0168	-	LFt_00013774	1	RLC class	Intergenic	[ORSiTERTOOT00377 17986529..17986573. 743]							0.1651	0	0.0939724	0	0.263314	0	1.46104	0.857037	0.357756	0.833621	0.453288	0.0930798		9	0	0	0	0	0.0712974	0	0.061961	0.268598	0.162703	0	0.111121	0
	chr02:17997642-17998844	Chr02G0169	+	LFt_00010214	2	RHC class	Intergenic	[(CGG)n 17998222..17998242. 1010][GC_rich 17998506..17998527. 1010]							3.64252	3.54368	3.57889	4.34064	4.24238	7.6615	0.307507	0.41398	0.317976	0.185718	0.495492	0.276065			1.92819	1.55375	1.60596	1.39418	0.0428757	0.138779	0.374285	0.0404741	0.0953422	0.255851	0.130232	0
	chr02:18186295-18186833	Chr02G0170	+	LFt_00010230	1	RLC class	NAT(MSU)	[(GAGAA)n 18186731..18186782. 538]							0.132247	0	0	0	0	0	0.550886	0.887296	0.434124	0.671695	0.484327	0.300631		1	0	0	0	0	0	0	0	0	0	0	0	0
	chr02:18494487-18495326	Chr02G0171	+	LFt_00010256 RTt_00010408	1	RLC class	NAT(MSU)	[ORSiTETNOOT00127 18494455..18494597. 733][ORSiTETNOOT00127 18494455..18494597. 872][GC_rich 18494620..18494648. 700][GC_rich 18494620..18494648. 828][AT_rich 18495271..18495300. 0][AT_rich 18495271..18495300. 828]							0.627337	1.13867	0.324985	0.367748	0.454755	0.453015	0.653121	0.678125	0.875073	0.452863	0.328078	1.11281	10	1	0.324723	0.298698	0.209896	0.483245	0.618527	0.399011	0.484497	0.757881	1.11944	0.281626	0.382271	0.142739
	chr02:18902811-18904917	Chr02G0172	+	RTt_00010438	1	RHC class	NAT(IRGSP,MSU)	[ORSiTETN00300003 18904277..18904573. 2106][ORSiTETNOOT00108 18904786..18904991. 2180]							0.377277	0.572613	0.588411	0.509196	0.546313	0.531016	0	0	0	0	0	0			0.386363	0.374844	0.306291	0.511429	0.0413493	0	0	0	0	0	0	0
	chr02:18910621-18911286	Chr02G0173	-	LFt_00013838	1	RLC class	NAT(IRGSP,MSU)	[ORSgTEMT03000033 18910364..18910727. 923][ORSgTEMT03000038 18910748..18910822. 665]							0	0	0	0.263895	0	0	0.200588	0	0.627904	1.09613	0.529009	0.32658		12	3.99225	2.40096	2.149	2.57807	0.331655	0.266413	0.791177	0.234053	0.191268	0.128317	0	0.097554
	chr02:18950125-18951203	Chr02G0174	-	LFt_00013842 RTt_00013996	1	RHC class	Intergenic	[ORSgTEMT03500001 18950345..18950440. 1078][ORSgTEMT03500001 18950345..18950440. 1058]							0.470802	0.4254	0.713283	0.213029	0.332076	0.535696	0.708072	0.880738	1.10127	1.35054	0.526589	0.176101	11	12	0.176504	0.161292	0.555569	0.399108	0.400596	0.180035	0.271919	0.378107	0.198247	0	0.270793	0
	chr02:19182298-19182821	Chr02G0175	-	LFt_00013861	1	RLC class	Intergenic	[ORSiTETNOOT00120 19181766..19182323. 1056][ORSiTETNOOT00119 19182816..19183309. 1011]							0.829942	1.30362	0.63211	2.10133	2.07792	1.84385	0	0.265686	0.303108	0.351561	0.759959	0.786908	6	10	0.604798	1.27782	0.263911	0.9085	0.117813	0.376308	0.406614	0.221137	1.12447	0.565785	0.959974	0.430143
	chr02:19208154-19209359	Chr02G0176	-	RTt_00014018 LFt_00013865	1	RHC class	NAT(IRGSP)								0.580812	0.608604	0.178953	0.64141	0.333272	0.645111	0.327957	0.540153	0.113111	0.528376	0.384325	0.294576	12		0.130371	7.30482e-07	0.220643	2.72008e-07	2.13186e-06	0.0963675	0.149478	0.165144	0.259001	0.173758	0.0589634	0.0880672
	chr02:19208700-19209565	Chr02G0177	+	LFt_00010318 RTt_00010467	1	RLC class	NAT(IRGSP)	[ORSgTEMT03600086 19209531..19209603. 903][ORSgTEMT03600058 19209544..19210051. 1351]							0.942193	2.1094	0.714863	1.61127	1.75198	2.41398	0.632052	0.888185	0.51233	0.725694	0.860706	0.442375	10		2.18854	1.12976	0.596655	0.58792	0.292399	0.138991	0.285576	0.303863	0.395681	0	0	0.201813
	chr02:19387804-19390026	Chr02G0179	-	LFt_00013891	1	RHC class	NAT(IRGSP,MSU)	[ORSgOTOT00000320 19387724..19387823. 2303][ORSiTERT00200072 19388113..19388678. 2222][ORSiTERT00200080 19388182..19388711. 2222][ORSgTEMT00101178 19388708..19388914. 2222][ORSiTETN00200008 19389885..19390465. 2661]							0	0	0	0	0.0234041	0.0227533	0.60179	0.927293	0.404785	0.445963	0.650888	1.14212		3	0.182262	0.0248136	0	0.0464356	0.103076	0.167476	0.0718161	0.116407	0.0424612	0.0854585	0	0
	chr02:19564491-19565461	Chr02G0180	+	LFt_00010344	1	RLC class	NAT(IRGSP,MSU)		chr02:19565539	+	156	[19565539 38.0 02P2296]		[19565539 156.0 02P1453]	0.116554	0.271072	0.0662424	0	0	0	6.55308	6.60725	6.97647	6.60293	7.30637	7.72443			2.46198e-05	0.122324	2.34651e-05	0.0566795	0.354514	0.368256	0.176625	0.23889	1.36093	0.608677	1.08439	0.347064
	chr02:19596111-19598788	Chr02G0181	+	RTt_00010496	1	RLC class	NAT(IRGSP,MSU)	[ORSiTETNOOT00010 19595719..19596273. 3070][ORSiTETNOOT00124 19595719..19596156. 3070][ORSiTETNOOT00116 19596894..19597373. 2677][ORSiTETNOOT00129 19596961..19597373. 2677][ORSiTETNOOT00128 19597008..19597390. 2677][ORSiTETNOOT00120 19597040..19597262. 2677]	chr02:19597233	+	80	[19597233 80.0 02P2300]	[19597233 51.0 02P1703]		1.36114	2.09684	1.85208	1.12551	1.54677	1.89476	1.51182	1.41155	2.52534	1.38755	1.36176	1.31681			0.223795	0.345208	0.217631	0.187351	0.232557	0.173356	0.349945	0.201956	0.276765	0.0232094	0.259906	0.0705806
	chr02:19702990-19704396	Chr02G0182	+	RTt_00010508 LFt_00010358	1	RHC class	NAT(MSU)	[ORSiTETNOOT00124 19702761..19703014. 1636][ORSiTETNOOT00124 19702761..19703014. 1411][ORSiTETNOOT00116 19703895..19704287. 1406][ORSiTETNOOT00116 19703895..19704287. 1288][ORSiTETNOOT00120 19703947..19704287. 1406][ORSiTETNOOT00120 19703947..19704287. 1288][ORSiTETNOOT00110 19704059..19704314. 1406][ORSiTETNOOT00110 19704059..19704314. 1315]							0.419992	0.321652	0.367147	0.187879	0.439406	0.189189	0.384754	0.129375	0.298215	0.116144	0.422695	0.310722			0.0864484	0.314549	0.259026	0.146314	0.227783	0.131909	0.142264	0.0922303	0	0.0961946	0	0.0365664
	chr02:19786702-19788110	Chr02G0183	+	RTt_00010514	2	RLC class	Intergenic								0.439232	0.511134	0.0713432	0	0.266006	0.257062	0.0653303	0.117745	0.270918	0	0.114845	0.141064	9		0.64533	0.0657724	0	0	0	0.0439809	0.0474607	0.154105	0	0	0	0
	chr02:19952127-19952868	Chr02G0184	+	RTt_00010531	1	RHC class	NAT(IRGSP)	[ORSiTETNOOT00109 19951793..19952227. 1076][ORSiTETNOOT00124 19951806..19952185. 1063][ORSiTETNOOT00126 19951810..19952289. 1059][ORSiTERTOOT00327 19952726..19952868. 741]							0.0828539	0.386925	0.0943202	0.339522	0.176198	0.0848824	0.0862601	0	0	0	0	0			0.280627	0.0863637	0	0	8.86387e-05	0	0.0621819	0	0	0	0	0
	chr02:20367231-20368288	Chr02G0185	-	RTt_00014114	1	RHC class	Intergenic	[ORSiTETNOOT00010 20367235..20367389. 1057][ORSiTETNOOT00120 20367255..20367520. 1057][(CGAG)n 20367801..20367893. 1057]							0	0.36508	0.119024	0.1422	0.443319	0.107268	0	0.0489888	0.0564226	0.0658925	0	0			0.0602271	0	0	0	0.0911684	0	0	0.0860428	0.203225	0	0	0
	chr02:20576608-20577383	Chr02G0186	+	LFt_00010413	1	RLC class	NAT(MSU)	[(CGG)n 20576753..20576922. 775]							0	0	0.177472	0.212799	0	0.0798753	0	0.0734906	0	0.196748	0.142715	0.439273			0.0882899	0	0	0	0	0.0543115	0	0	0.306619	0	0	0.0781939
	chr02:20579487-20581515	Chr02G0187	-	RTt_00014119	2	RLC class	NAT(IRGSP)	[AT_rich 20580604..20580627. 1421][ORSiTEMT02200001 20581030..20581250. 0]	chr02:20580630	-	70		[20580630 70.0 02M1769]		0.400873	0.749704	0.804823	0	0.617738	1.1996	0	0	0	0	0	0	9		0.0718584	0.521811	0.6451	0.243014	0	0	0	0	0	0	0	0
	chr02:20581487-20582248	Chr02G0188	+	RTt_00010560	2	RLC class	NAT(IRGSP)	[ORSgTEMT00700015 20582241..20582390. 650]							0	0.526363	0.51174	0	0.239703	0.574861	0	0	0	0	0	0	9		1.1203	0.463915	0.324336	0.851648	0	0	0	0	0	0	0	0
	chr02:20752835-20753567	Chr02G0189	+	LFt_00010430 RTt_00010581	1	RHC class	NAT(IRGSP,MSU)	[ORSiTETNOOT00126 20753262..20753396. 714][ORSiTETNOOT00126 20753262..20753396. 731][ORSiOTOT00000050 20753441..20753492. 714][ORSiOTOT00000050 20753441..20753492. 731]							0.261535	0.788568	0.297818	0.357564	0.463845	0.446618	0.998473	0.659247	1.41821	1.27886	0.772496	0.491881	10	12	0.666483	0.527676	0.32905	0.324454	0.218604	0.234562	0.189931	0.274481	0	0	0	0
	chr02:20822756-20823300	Chr02G0190	+	RTt_00010588	1	RLC class	Intergenic	[ORSgTETNOOT02175 20822940..20823121. 544]							0.519849	0.305793	0.445177	0.895978	0.139261	0.399724	0.135337	0	0	0	0	0.295324	12		0.570954	0.935946	0.746286	0.734269	0	0.088671	0.19161	0.312448	0	0	0	0
	chr02:20889806-20890652	Chr02G0191	+	LFt_00010448 RTt_00010598	1	RLC class	Intergenic	[(CGG)n 20890023..20890120. 638][(CGG)n 20890023..20890120. 695][(CAACC)n 20890369..20890512. 706][(CAACC)n 20890369..20890512. 695][ORSiTEMT02100003 20890612..20890755. 798]							0.271566	0.105815	0.116524	0.24768	0.192746	0.278244	0.425784	0.0970723	0.222393	0.258698	0	0.115639			0	0.0941553	0.0880025	0.433731	0.0780248	0.0627313	0.067736	0.0734459	0	0	0.367102	0
	chr02:21024051-21025407	Chr02G0192	+	LFt_00010464 RTt_00010615	1	RLC class	Intergenic	[ORSgTEMT00502114 21024981..21025129. 0][ORSgTEMT00502114 21024981..21025129. 1333]	chr02:21024611	+	115	[21024376 92.5 02P2466][21024611 115.0 02P2467]			1.51583	0.79128	1.03944	0.925871	0.327996	0.861076	0.157181	0.213284	0.245028	0.095211	0.0690816	0.0850202	1		8.17676	10.4548	8.73453	6.96088	3.01126	2.72092	1.99678	1.99441	0	0.102508	0	0.0389663
	chr02:21144144-21144707	Chr02G0193	+	RTt_00010628 LFt_00010478	1	RLC class	Intergenic								0.97122	0.490377	0.158502	0.353177	0.744425	0.569071	1.30057	0.533069	0.608121	0	0.127031	3.31539	1	9	0	0	0.36811	0.120737	0.984551	0.524844	0.28353	0	0	0	0	0
	chr02:21162275-21163694	Chr02G0194	-	RTt_00014196	1	RLC class	Intergenic	[ORSiTEMT02200001 21162378..21162540. 1419][ORSgTEMT00400006 21162397..21162539. 1419]							0.073694	0	0.125485	0	0.311101	0.264074	0.191831	0.0686126	0.0791574	0.0462777	0.0674363	0.123753			0	0.0389044	0.0366157	0	0	0.0261053	0.0281542	0.0304201	0	0	0	0
	chr02:21388092-21389123	Chr02G0195	+	LFt_00010501	2	RLC class	Intergenic	[(CGG)n 21388190..21388360. 661][GC_rich 21388202..21388243. 661][ORSgTEMT00500455 21388535..21388668. 661][ORSgTETNOOT01534 21389056..21389168. 297]							0	0	0	0	0	0.0644455	0.720643	0.413281	0.475448	0.554787	0.403083	0.636581			0	0.0659531	0.0618617	0	0.382323	0.0441008	0.142771	0.103018	1.22749	0.411746	0.0838337	0.125213
	chr02:21468252-21469355	Chr02G0196	+	LFt_00010511	1	RLC class	NAT(IRGSP,MSU)	[(G)n 21468994..21469025. 1103]							0	0	0	0	0.0525756	0	0.103522	0.139386	0.374695	0.12505	0.0909855	0.167299			0.629842	4.59999e-06	0.0982791	0.0485423	0	0.10507	3.54011e-06	0.157899	0	0	0	0
	chr02:21492091-21497190	Chr02G0197	-	LFt_00014073 RTt_00014236 RTt_00014237 RTt_00014238	2	RLC class	Intergenic								1.59955	1.31686	0.628221	3.86296	1.81164	1.66035	0	1.19138	1.96549	0.734525	1.00875	2.57997	2	5	0.627651	0.899497	0.714286	0.618323	0.176248	0.238723	0.29169	0.370421	0.0853059	0.114459	0.349569	0.0652641
	chr02:21498050-21498676	Chr02G0198	-	RTt_00014239	1	RLC class	Intergenic								0.315322	0.615784	0	0.865302	0.224338	0.430862	0	0.0998852	0.571881	0.532069	0.865817	0.475757	2	11	0.936938	1.41549	1.62536	0.800501	0.180529	0.362066	0.234636	0.424427	0.209673	0	0.286401	0.106942
	chr02:21499271-21501719	Chr02G0199	-	LFt_00014074	1	RLC class	Intergenic	[GC_rich 21501566..21501590. 2448][GC_rich 21501568..21501592. 2448][GC_rich 21501613..21501637. 2448]							0.679854	0.716391	0.317459	1.15962	0.484051	0.511681	0.978589	0.889177	2.01256	0.877341	1.50036	1.161	2	5	1.10236	1.40003	1.18056	1.22749	0.666836	0.556398	0.569074	0.74697	0.0381527	0.127979	0.338743	0.0972968
	chr02:21602924-21604201	Chr02G0200	+	LFt_00010524	2	RLC class	Intergenic	[ORSiTERT00400058 21603352..21603509. 0]							0.527444	0.155178	0.903474	0.36376	0.706695	0.540769	0.549273	0.252741	0	0.669699	0.241454	0.4496	11	6	0	0.135589	0.126105	0	0	0.0899012	0	0.105609	0	0	0.911716	0.136173
	chr02:21610996-21612246	Chr02G0201	+	RTt_00010674	1	RLC class	NAT(IRGSP,MSU)	[GC_rich 21611731..21611777. 1250][(CGG)n 21612117..21612154. 1250]							0.171065	0.297642	0.0971309	0.0579436	0.0903562	0.175155	0	0	0	0	0.0391353	0			0	0.0689476	8.29141e-06	0	0.095484	2.45006e-14	7.08663e-06	5.46514e-07	0.330237	0.055387	0.0563855	0
	chr02:21656034-21656332	Chr02G0202	-	LFt_00014090	1	RLC class	Intergenic	[(CA)n 21656014..21656107. 319]	chr02:21655980	-	200	[21655980 200.0 02M2582]		[21655980 106.0 02M1634]	0.419518	0.512579	0	0	1.40639	1.30118	4.47165	4.03725	6.47148	2.25471	2.35362	4.49965	5	4	0.80794	0	1.10398	0	0.338973	0.265046	1.42171	0	0	0	0	0
	chr02:21750389-21751249	Chr02G0203	-	RTt_00014257 LFt_00014091	1	RLC class	Intergenic	[(CGG)n 21750642..21750686. 860][(CGG)n 21750642..21750686. 711][(CGG)n 21750796..21750865. 860][(CGG)n 21750796..21750865. 711][(CCCTAA)n 21751151..21751175. 860][(CCCTAA)n 21751151..21751175. 0]	chr02:21750391	-	118.4	[21750391 118.4 02M2583]			2.61402	2.8691	2.39939	2.00244	4.35785	1.04975	0.821727	0.580301	0.951106	0.775356	0.561822	0.494825			0.077417	0	0	0	0	0.0475328	0	0	0	0	0	0
	chr02:21864337-21865250	Chr02G0204	-	LFt_00014098 RTt_00014266	1	RLC class	NAT(IRGSP)	[ORSiTETNOOT00126 21864313..21864485. 933][ORSiTETNOOT00126 21864313..21864485. 938][ORSiTETNOOT00115 21864452..21864607. 908][ORSiTETNOOT00115 21864452..21864607. 838]							1.68712	2.0569	2.40264	2.20901	2.16574	1.87213	0.527889	0.528835	0.455913	0.708914	0.927821	0.158222		10	0.383803	2.57147e-05	0.211257	1.89021e-05	2.78956e-06	0.110576	0.095578	1.91407e-05	0.370925	0.0829483	0.253331	0.126124
	chr02:21864567-21865484	Chr02G0205	+	RTt_00010692 LFt_00010542	1	RLC class	NAT(IRGSP)	[ORSiTETNOOT00115 21864452..21864607. 1019][ORSiTETNOOT00115 21864452..21864607. 1033][ORSiTERTOOT00377 21865275..21865509. 942][ORSiTERTOOT00377 21865275..21865509. 912][ORSgTETNOOT00498 21865480..21865573. 976]							0.893422	1.93115	1.11378	1.51087	1.91221	0.915051	0.611863	0.306533	0.564126	0.32907	0.418271	0.293677	10	9	0.779609	1.00305	1.29247	1.17622	0.166136	0.11221	0.193252	0.365554	0.249096	0.0835562	0	0.127049
	chr02:22206177-22206788	Chr02G0207	-	LFt_00014136	2	RLC class	NAT(IRGSP)	[(GA)n 22206583..22206617. 445]							0	0	0	0.210153	0.326454	0.311361	0.316282	0.439274	0.3336	0.386498	0.278066	0.865473			0.658656	0.0789757	1.43218e-05	1.72483e-06	0.00106867	0.257705	1.0409e-05	0.828978	0.310949	0.208608	0.212369	0
	chr02:22249429-22250059	Chr02G0209	-	RTt_00014304 LFt_00014140	1	RHC class	Intergenic		chr02:22249501	-	33		[22249501 33.0 02M1966]		6.3652	2.00678	2.80846	2.15153	2.72481	2.08316	0.125207	0.688949	0.131254	1.06728	0.880681	0	1	8	0	0.215812	0.70479	0.793441	0	0	0	0	0.207624	0.27858	0	0.105896
	chr02:22298859-22305324	Chr02G0210	-	RTt_00014306 LFt_00014142 RTt_00014307 RTt_00014308	4	RLC class	NAT(IRGSP,MSU)	[(TAAAAA)n 22298981..22299013. 890][(TAAAAA)n 22298981..22299013. 0][(TAAAAA)n 22298981..22299013. 0][(TAAAAA)n 22298981..22299013. 0][(CG)n 22305193..22305230. 367][(CG)n 22305193..22305230. 374][(CG)n 22305193..22305230. 0][(CG)n 22305193..22305230. 0]	chr02:22299559	-	325	[22299502 95.0 02M2647][22299531 52.0 02M2648][22299559 325.0 02M2649][22299660 36.0 02M2650]	[22299502 49.0 02M1967][22299559 104.0 02M1968]	[22299502 73.0 02M1674][22299531 69.0 02M1675][22299559 142.0 02M1676][22299660 41.0 02M1677]	0.667099	1.09936	0.30475	0.368171	0.715232	1.64153	0.416836	0.383787	0.58411	0.169439	0.244316	0.151678	5		4.16899	6.91149	5.27756	6.79392	1.08604	0.864182	0.795879	1.36225	4.11268	1.4607	5.4194	1.55471
	chr02:22484881-22485365	Chr02G0211	+	LFt_00010604	1	RLC class	Intergenic								0	0	0	0	0	0	0	0.455311	0.863947	0.800403	0.143875	0.358514		12	0.169877	0	0	0	0	0	0	0	0	0	0	0
	chr02:22515079-22515823	Chr02G0212	+	LFt_00010607	1	RLC class	NAT(IRGSP,MSU)	[ORSgTETNOOT00316 22515747..22515939. 860][ORSgTETNOOT01106 22515790..22515940. 861][ORSgTETNOOT02565 22515799..22515960. 881]							0.0823987	0.288578	0.0937994	0.112542	0.0876086	0.168831	0.428931	0.388831	0	0.62406	0.452458	0.929071		8	5.64053e-07	0.374454	0.404041	1.13067e-07	0.433976	0.0896857	0.0903716	1.20518e-07	0.324784	0.108945	0	0
	chr02:22524607-22525116	Chr02G0213	+	RTt_00010757 LFt_00010608	1	RLC class	Intergenic	[(CGG)n 22524535..22524626. 582]	chr02:22524988	+	67	[22524988 55.0 02P2664]	[22524988 67.0 02P1955]		2.03008	4.30609	2.89401	1.41934	3.55073	1.46882	1.13045	0.371094	0	1.88603	0.33072	0.840397		6	0.314832	0.44425	0.687678	0.270482	0	0.196123	0.105963	0	0	0	0.201319	0
	chr02:22526034-22526881	Chr02G0214	+	LFt_00010609 RTt_00010758	1	RHC class	Intergenic		chr02:22526864	+	36		[22526864 36.0 02P1956]		4.12286	5.39532	3.62066	4.83071	8.29202	6.00135	1.65158	2.99458	2.72906	4.90445	8.45097	3.17551	5	10	1.0618	0.300569	0.985589	0.416769	0.124481	0.200743	0.433339	0.293312	3.80315	2.26795	0.481007	0.933956
	chr02:22536781-22537536	Chr02G0215	-	RTt_00014343 LFt_00014178	1	RHC class	Intergenic	[(CCCCG)n 22537373..22537443. 706][(CCCCG)n 22537373..22537443. 470][ORSiTETNOOT00131 22537470..22537784. 1003][ORSiTETNOOT00131 22537470..22537784. 718][ORSiTETNOOT00120 22537504..22537873. 807]	chr02:22537022	-	155	[22537022 110.0 02M2733]	[22537022 50.0 02M2031]	[22537022 155.0 02M1713]	2.78152	2.98738	0.908436	2.1648	3.15342	3.18583	4.73183	5.59062	2.67096	4.38332	9.43216	6.97526	10	7	0.249126	0.0921671	0.0861654	0.169888	0.11456	0.122844	0.265278	0.215703	0.87554	0.352427	0.298984	0.535872
	chr02:22779672-22780523	Chr02G0217	-	LFt_00014202	2	RHC class	NAT(IRGSP)								0	0	0	0	0.129717	0	0.631142	0.46315	0.926433	0.307436	0.221951	0.275083		4	0	0.125024	0.116419	0	1.83508	1.71566	2.07789	2.76996	1.46393	1.1458	1.16646	0.373331
	chr02:22779718-22781032	Chr02G0218	+	LFt_00010631	2	RHC class	NAT(IRGSP)								0	0	0	0	0	0	0.278558	0.291268	0.143893	0.168146	0.285623	0.0999569			0	4.38776e-09	2.5868e-07	0	0.0895272	0.199238	0.367673	0.498078	0	0.0578018	0	0.0439443
	chr02:22782210-22783424	Chr02G0219	+	LFt_00010632	1	RLC class	NAT(IRGSP,MSU)	[ORSiTERT00400053 22782545..22782713. 1214][GC_rich 22782714..22782738. 1214][ORSgTEMT00100825 22783299..22783622. 1412]							0	0	0	0.060015	0.0467904	0.0453412	0.0461065	0.330554	0.523942	0.0556607	0.162088	0.148895		4	0.0511718	0	0.0536653	0.0433484	0.270339	0.11869	0.665318	0.359024	0.0855515	0.0573944	0.116858	0
	chr02:22793837-22795194	Chr02G0220	-	LFt_00014205	3	RLC class	Intergenic								0	0	0.489777	0	0	0	1.78866	1.79433	3.98245	2.25471	5.49178	0.999922		10	0	0	0	0.36069	0.677946	0.265046	0.284342	1.57711	0	0	0	0
	chr02:22830590-22833822	Chr02G0221	-	LFt_00014212 RTt_00014375 RTt_00014376 RTt_00014377	2	RHC class	NAT(IRGSP)	[ORSiTEMT06000031 22831066..22831123. 1392][ORSiTEMT06000031 22831066..22831123. 0][ORSiTEMT06000031 22831066..22831123. 0][ORSiTEMT06000031 22831066..22831123. 0][ORSgTEMT06000355 22831078..22831305. 1392][ORSgTEMT06000355 22831078..22831305. 2099][ORSgTEMT06000355 22831078..22831305. 905][ORSgTEMT06000355 22831078..22831305. 905][ORSgTEMT06000063 22831102..22831266. 1392][ORSgTEMT06000063 22831…							0.991215	2.20922	0.73784	1.11688	1.62992	1.97976	1.45394	1.07782	1.32523	0.877196	1.35708	1.1633	10		0.508847	0.414428	0.260555	0.408152	0.266664	0.170292	0.233664	0.216182	0.621999	0.222552	0.141602	0.169197
	chr02:22862955-22864887	Chr02G0222	+	RTt_00010785	1	RLC class	Intergenic	[ORSiTERTOOT00141 22862683..22862988. 2205][ORSiTERTOOT00141 22862694..22863025. 2194][(CGAGG)n 22863026..22863050. 1932][ORSiTERTOOT00141 22863051..22863098. 1932][(CGG)n 22863127..22863203. 1932][ORSiTETNOOT00117 22863567..22863739. 1932][ORSiTETNOOT00126 22863586..22863691. 1932][ORSiTERTOOT00141 22863600..22863898. 1932][ORSiTERTOOT00377 22863691..22863910. 1932][ORSgTEMT02000011 22864507..22…							0.467027	0.390193	0.206038	0.315314	0.492024	0.34528	0.0270165	0.0722376	0.0278125	0	0.0474844	0.115991			0	0.0549577	0	0	0.0227354	0.018466	0.0199103	0.0429938	0.0496568	0.0666271	0.0339141	0
	chr02:23032322-23032807	Chr02G0223	+	RTt_00010811 LFt_00010662	2	RLC class	Intergenic		chr02:23032878	+	43	[23032878 43.0 02P2718]	[23032878 40.0 02P1988]		21.1577	20.6068	18.9366	19.885	17.8522	12.551	5.19632	4.90208	11.6554	9.15051	9.62557	5.91243		5	0	0.464522	0.428106	0	0	0	0	0	0	0.336462	0	0
	chr02:23054261-23055434	Chr02G0224	-	RTt_00014405	1	RLC class	Intergenic	[ORSiTERT00400073 23054943..23055012. 1173][ORSiTERTOOT00300 23055016..23055300. 1173][ORSiTERTOOT00300 23055128..23056183. 1922]							0.184575	0.0535537	0	0.125124	0.0487727	0.283495	0	0	0	0	0	0			0.106526	0.0971865	0.0913572	0	0	0	0	0	0	0	0.0609448	0
	chr02:23103580-23104195	Chr02G0225	+	LFt_00010668	1	RLC class	Intergenic	[ORSiTETNOOT00148 23103995..23104183. 615][ORSgOTOT00000439 23104191..23104321. 741]							0	0	0	0	0	0	0.336943	0.513026	0.117454	0.136567	0.0987391	0		1	0	0	0	0	0	0.0742397	0	0	0	0	1.03037	0
	chr02:23446730-23448426	Chr02G0226	+	RTt_00010849 RTt_00010850 LFt_00010697 LFt_00010698	1	RHC class	NAT(MSU)	[(G)n 23446710..23446754. 1717][(G)n 23446710..23446754. 658][(G)n 23446710..23446754. 364][(G)n 23446710..23446754. 658][(CGG)n 23446869..23446978. 1696][(CGG)n 23446869..23446978. 637][(CGG)n 23446869..23446978. 324][(CGG)n 23446869..23446978. 618][(CGG)n 23447980..23448118. 1696][(CGG)n 23447980..23448118. 697][(CGG)n 23447980..23448118. 668][(CGG)n 23447980..23448118. 668][(GA)n 23448191..234…							3.88641	6.46745	5.0471	3.0939	5.79516	6.47174	3.37571	3.18369	4.07741	3.58266	6.98415	3.98247		10	0.490155	0.746626	0.897878	0.843515	0.105158	0.128032	0.333643	0.447305	1.92961	1.73892	1.5539	0.602258
	chr02:23511655-23512508	Chr02G0227	+	RTt_00010858	2	RLC class	Intergenic								0.329595	0.288578	0.375198	0.675251	0.262826	0.422078	0	0.388831	0.0892727	0.10401	0.150819	0.0929071	2		0	0	0	0.079255	0	0.0572912	0.0618511	0	0.162392	0	0	0
	chr02:23587032-23588243	Chr02G0228	+	LFt_00010723	1	RLC class	NAT(MSU)								0.0444127	0.103061	0.0504403	0.0601944	0.0469299	0	0.0924861	0.0828865	0.191093	0.111653	0.0812843	0			0.667151	0.655103	1.1879	0.782533	0.348599	0.501866	0.372178	0.292606	0.0858107	0.0575683	0	0.0875336
	chr02:23588383-23590424	Chr02G0229	+	RTt_00010875	4	RLC class	Intergenic	[(GA)n 23589019..23589041. 0]							0.0910712	0.212934	0.311182	0.498423	0.0969667	0.186624	0.0948141	0.0861763	0.790658	0.230137	0.0833488	0.308478		4	0.409286	0.284138	0.531103	1.57052	0.549413	0.378589	0.136266	0.369394	0	0	0.123146	0
	chr02:23590519-23591084	Chr02G0230	+	RTt_00010876	1	RLC class	Intergenic								0	0.432	0	0.168728	0.393467	0.37687	0.382808	0.117095	1.47205	0.62166	0.448736	0		4	0.40551	1.0107	0.941	1.04192	0.419134	0.670809	0.452948	0.787452	0.493646	0.331175	0	0
	chr02:23738198-23738891	Chr02G0231	+	RTt_00010895	1	RHC class	NAT(MSU)	[GC_rich 23738422..23738442. 693][(A)n 23738728..23738757. 693]							0.0908873	0.637492	0.103517	0	0.290304	0.186246	0	0	0	0	0	0	10		0	0.189052	0.265035	0.174164	0	0	0	0.073734	0	0	0	0
	chr02:23907785-23908665	Chr02G0232	-	RTt_00014491	1	RHC class	NAT(IRGSP)	[(CGG)n 23908114..23908256. 880][(CGG)n 23908360..23908500. 880][ORSiOTOT00000050 23908566..23908737. 952]	chr02:23907670	-	45			[23907670 45.0 02M1850]	0.0659675	0.153613	0.150039	0.269399	0.139902	0.337833	1.1676	1.48688	0.641237	1.24677	1.56962	1.70635		7	0.0740982	0.0690857	0.129549	0.269577	0.0768823	0.0580425	0.119327	0.0875362	1.67561	0	0.26409	0.0657404
	chr02:23907949-23908849	Chr02G0233	+	RTt_00010917	1	RHC class	NAT(IRGSP)	[(CGG)n 23908114..23908256. 900][(CGG)n 23908360..23908500. 900][ORSiOTOT00000050 23908566..23908737. 900][ORSgTETNOOT00012 23908843..23908993. 1044]							0.128176	0.149191	0.145747	0.174416	0.611436	0.19692	1.13434	0.481236	0.553553	0.807333	0.821096	0.576433	5	9	0.00110753	0.0671526	0.125955	0.173024	0.370172	0.168047	0.223134	0.334453	0.375294	0.0839252	0.0854381	0
	chr02:23922861-23923943	Chr02G0234	-	LFt_00014324 RTt_00014496	1	RLC class	Intergenic								0.184635	0.143211	0.0699681	0.167407	0.195643	0.156529	0.192235	0.115445	0.332085	0.232523	0.0563205	0.276669			0.469127	1.12526	0.906089	1.19335	0.266168	0.358872	0.232298	0.418715	0.197556	0.0662677	0	0.100761
	chr02:23925651-23927007	Chr02G0235	-	RTt_00014497	1	RLC class	Intergenic								0	0.135113	0.0441094	0.315588	0.0820333	0.23867	0.0809066	0.180971	0.166991	0.244031	0.177763	0.348071			0.945969	1.10694	1.00297	1.06762	0.475041	0.330031	0.533925	0.801351	0.449105	0.200862	0.357846	0.152707
	chr02:23927175-23927829	Chr02G0236	-	RTt_00014498	1	RLC class	Intergenic	[(TAAAA)n 23927238..23927258. 654]							0	0.346435	0	0.540769	0.21035	0.50548	0	0	0	0.124762	0.18059	0.111526	8		0.993139	1.33102	1.14718	1.69551	0.594042	0.545164	0.662344	0.399199	0	0	0.133946	0
	chr02:23933370-23935394	Chr02G0237	-	LFt_00014326	1	RLC class	Intergenic	[(TAAAA)n 23934911..23934931. 2024]							0.0246387	0	0	0.199566	0.025952	0.126107	0.179588	0.114286	0.105619	0.0309032	0.0450918	0.0550623			1.00862	1.54014	1.5011	1.75264	0.712708	0.47372	0.567507	0.878171	0.471234	0.0948419	0.160919	0.0721043
	chr02:23978385-23979719	Chr02G0238	+	RTt_00010922 LFt_00010771	2	RHC class	Intergenic	[ORSiOTOT00000050 23978282..23978402. 432][(CAG)n 23979006..23979027. 917][(CAG)n 23979006..23979027. 356][ORSiOTOT00000050 23979346..23979386. 917][ORSiOTOT00000050 23979346..23979386. 0][ORSiTETNOOT00001 23979553..23979712. 917][ORSiTETNOOT00001 23979553..23979712. 0]							1.46103	1.58756	1.82135	1.99499	2.17283	1.86006	1.18361	0.881877	2.563	1.29639	2.0922	1.73358		5	0.099393	0.498211	0.340744	0.420906	0.112468	0.212564	0.0655083	0.177023	0.580736	0	1.13322	0.042314
	chr02:24114449-24116950	Chr02G0239	-	RTt_00014523	1	RHC class	Intergenic	[ORSgTETN00200004 24114480..24114568. 2501][AT_rich 24115638..24115662. 2501][AT_rich 24116198..24116222. 2501][ORSiTETNOOT00072 24116524..24116821. 2501][ORSiTETNOOT00072 24116939..24117215. 2766]							0.488389	0.225759	0.155072	0.869382	0.472876	0.559891	0.0203419	0.0180958	0	0.0244888	0.017876	0.0218116	2		1.55865	1.51308	1.58377	2.47639	0.0857325	0	0	0.0486593	0.0372659	0	0.101806	0.0190071
	chr02:24131653-24132607	Chr02G0240	-	LFt_00014353	1	RLC class	NAT(IRGSP)	[ORSiTETNOOT00119 24131751..24132172. 954][ORSiTETNOOT00120 24131754..24132122. 954][ORSiTETNOOT00129 24132524..24132741. 1088][ORSiTETNOOT00119 24132551..24132740. 1087][ORSiTETNOOT00124 24132581..24132823. 1170][ORSiTETNOOT00109 24132581..24132773. 1120]							0	0	0.0676495	0	0	0	0.123921	0.0557815	0.128392	0.224787	0.05446	0.133719			0	4.53887e-07	0.13005	2.95565e-08	0.206765	8.24255e-07	1.06188e-06	0.0973163	0	0	0	0
	chr02:24315637-24319816	Chr02G0241	-	LFt_00014376	1	RLC class	NAT(IRGSP,MSU)								0.0226026	0.0130429	0	0.0152153	0	0	0.482489	0.647468	0.519486	0.438771	0.413642	0.61749			0.0533116	0	0	0.0224714	0.288269	0.226598	0.55826	0.235214	0	0	0.0293241	0.0218991
	chr02:24340661-24342229	Chr02G0242	-	LFt_00014377	2	RLC class	Intergenic	[ORSiTETNOOT00120 24340642..24340853. 1302][ORSiTETNOOT00130 24340917..24341016. 1282]							0	0	0	0	0.0376771	0	0.0371788	0.0332332	0.0766909	0.269038	0.196046	0.159868			0	0	0.0354991	0	0.0936296	0.151856	0.027295	0.147447	0	0	0	0
	chr02:24360361-24360973	Chr02G0243	+	LFt_00010811	1	RLC class	Intergenic								0	0	0	0	0.116026	0	0.339383	0.413491	0.236646	0.82541	0.298363	0.246055		6	0	0	0	0	0.0932304	0.224262	0	0.0876548	0	0	0.148324	0
	chr02:24503887-24504722	Chr02G0244	-	LFt_00014396	2	RLC class	Intergenic								0.0999723	0	0	0	0	0	0.104082	0.66399	0.108679	0	0.091499	0.113036		1	0	0.41485	0.387284	0.190788	0	0.0690171	0	0.0808699	0	0	0.135827	0
	chr02:25125168-25125733	Chr02G0246	-	RTt_00014623	1	RLC class	Intergenic	[(GA)n 25125214..25125237. 565][(CGGG)n 25125535..25125586. 565]							0.490189	0	0.419572	0	0.393467	0	0	0	0	0	0	0			0.13517	0.126337	0	0	0	0	0	0	0	0	0	0
	chr02:25156668-25157319	Chr02G0247	-	RTt_00014627 LFt_00014458	1	RLC class	NAT(MSU)	[ORSiTETNOOT00010 25157125..25157613. 945][ORSiTETNOOT00010 25157125..25157613. 923]							0.62621	0.611375	1.04403	0.286317	1.1137	0.748711	0.652006	0.991681	1.44871	0.660347	1.91061	1.41718	4	10	0.568163	0.105535	0.295503	0.388162	0.174961	0.210644	0.530829	0.329142	0.405344	0.271936	0.276838	0.103371
	chr02:25228533-25229627	Chr02G0248	-	RTt_00014641 LFt_00014470	1	RHC class	NAT(IRGSP,MSU)	[ORSiTETNOOT00111 25228395..25228590. 1222][ORSiTETNOOT00010 25228415..25228672. 1202][ORSiTETNOOT00109 25228419..25228722. 1198][ORSiTETNOOT00109 25228419..25228722. 1209][ORSiTETNOOT00129 25228419..25228592. 1198]							0.615736	0.650285	0.934961	1.33678	1.50074	0.567847	0.479731	0.519209	1.13065	0.696381	0.78964	1.0372	6	5	1.22876	0.374252	0.80363	0.7442	0.0442624	0.0716156	0.154522	0.0835568	0.295646	0.066114	0.471141	0.201055
	chr02:25287870-25288846	Chr02G0249	+	LFt_00010881	1	RLC class	NAT(MSU)								0	0	0	0	0	0	0.120418	0.162531	0.187083	0.0727965	0.10584	0.0649519			0	0	0.056971	0.056254	0.10052	0.121845	0.262941	0.0474165	0.11251	0	0.384205	0.0573845
	chr02:25354007-25355608	Chr02G0250	+	LFt_00010888 RTt_00011038	2	RLC class	Intergenic	[ORSgTEMT06000187 25354633..25354786. 0][ORSgTEMT06000187 25354633..25354786. 0][ORSgTEMT01500004 25354656..25354829. 0][ORSgTEMT01500004 25354656..25354829. 0]	chr02:25355756	+	164	[25355750 113.0 02P3098][25355771 41.0 02P3099]	[25355756 48.0 02P2252]	[25355756 164.0 02P1943][25355771 101.0 02P1944]	4.09964	4.30472	3.31038	3.64785	4.38087	4.81717	6.75569	7.2944	6.83603	7.68632	4.606	9.34772			1.56011	2.45668	2.49952	2.87203	2.40704	2.15295	2.56603	2.52434	18.7505	5.92815	2.94391	1.86873
	chr02:25372594-25375165	Chr02G0251	+	LFt_00010890 LFt_00010891 RTt_00011040 RTt_00011041	2	RLC class	NAT(IRGSP,MSU)	[AT_rich 25372901..25372931. 0][AT_rich 25372901..25372931. 0][AT_rich 25372901..25372931. 0][AT_rich 25372901..25372931. 0]							0.850442	2.39152	0.996809	1.20083	1.9945	1.03863	0.785815	1.35022	1.38443	1.33482	0.956777	1.51719	10		0.337481	0.518361	0.455912	0.464835	0.705175	0.249544	0.313798	0.532085	0.0727365	0.0487972	0.0993537	0
	chr02:25516252-25516675	Chr02G0252	-	RTt_00014670	1	RLC class	Intergenic								1.79007	3.31145	1.36925	3.05418	4.09469	2.45063	2.90721	2.5359	2.43186	2.29614	4.74573	1.60082	6	10	1.68305	2.00848	2.22696	2.55037	1.16916	0.52979	1.2878	1.87535	0.840136	0	0.573788	0.214251
	chr02:25535992-25536450	Chr02G0253	-	LFt_00014500	1	RLC class	Intergenic	[ORSgTEMT00900976 25535890..25536133. 561]							0	0	0	0.479654	0.186202	0.177076	1.79929	0.167664	0.19056	0.440791	0.474539	0.395009		9	0	0	0	0	0	0	0	0	0	0.240258	0	0
	chr02:25536740-25537847	Chr02G0254	-	RTt_00014673	1	RHC class	NAT(IRGSP)	[ORSiTETNOOT00010 25536717..25536867. 1131][ORSiTETNOOT00121 25536853..25536914. 1107]							0.98988	0.459785	0.730972	0.268601	0.471081	0.25341	0.103066	0	0.0532901	0.124497	0.0905851	0.0555191	3		1.52991	0.520725	0.181727	0.170417	0.258648	0.104645	0.338672	0	0.19176	0	0	0
	chr02:25537503-25538088	Chr02G0255	+	RTt_00011066	1	RLC class	NAT(IRGSP)	[(GAGAA)n 25537890..25537916. 585]							0.232455	0	0.397771	0.159828	0.248525	0.238264	0	0	0	0	0.10639	0			0.150029	0.120032	0.1438	0.162309	8.45365e-06	0.159446	1.73279e-06	0	0	0	0	0
	chr02:25644551-25645174	Chr02G0258	+	LFt_00010930	1	RLC class	NAT(IRGSP,MSU)		chr02:25645400	+	110			[25645400 110.0 02P1998]	0	0.12404	0	0	0	0.108476	3.19583	4.32634	0.921597	0.803802	1.45321	3.59377		3	0	0.109629	0.102271	0	0.363536	0.145805	0.0787413	0	0	0.991996	0	0
	chr02:25678271-25678882	Chr02G0259	+	RTt_00011081	1	RLC class	Intergenic	[ORSgTEMT01601214 25678858..25678897. 626][ORSgTEMT01602128 25678863..25679071. 800]							0.217841	0.510818	0.248393	0	0.116311	0.33489	0	0	0	0	0	0	9		0.726574	0	0	0.103517	0	0	0	0	0	0	0	0
	chr02:25726288-25727158	Chr02G0260	-	LFt_00014526	1	RLC class	Intergenic	[(CA)n 25727147..25727182. 894]							0.0669492	0.155923	0.228421	0.273462	0.142006	0	0.209113	0.125787	0.0723223	0.0843641	0.183805	0.150609			0	0.280378	0.394271	0.19456	0	0.140535	0.151668	0.164202	0	0	0	0
	chr02:25727220-25730317	Chr02G0261	-	LFt_00014527	1	RLC class	NAT(IRGSP,MSU)								0.21727	0.340537	0.211133	0.334589	0.114257	0.285917	0.21008	0.229736	0.249048	0.213902	0.298217	0.242432			0.255561	0.346177	0.466768	0.41576	0.0954485	0.177497	0.191334	0.193533	0.029544	0.0198203	0.0403553	0.0150686
	chr02:25871585-25872092	Chr02G0262	-	RTt_00014713	1	RLC class	Intergenic								0	0.343076	0	0	0	1.93904	0	0	0	0	0	0			0	0	0.276742	0	0	0	0	0	0	0	0	0
	chr02:26167414-26168361	Chr02G0263	-	RTt_00014741	1	RHC class	Intergenic	[AT_rich 26167466..26167493. 947][ORSgTEMT00600548 26167836..26168196. 947]							0	0.419216	0.204852	0.163338	0.0636327	0	0	0	0.259212	0	0.054969	0.0674903			0	0	0	0	0	0	0.0454805	0	0	0	0	0
	chr02:26336647-26337210	Chr02G0264	+	LFt_00010996	1	RLC class	NAT(MSU)	[(CGG)n 26336978..26337149. 563][(CGGGGG)n 26337179..26337310. 663]							149.462	201.71	186.473	64.6452	121.732	139.827	10.1358	7.88994	6.72864	5.31344	1.91757	5.5937	9	9	0.679282	0.381013	0.236474	0.116367	0.210677	0.33715	1.27487	0.098949	0	0	0.339116	0
	chr02:26580620-26581115	Chr02G0265	+	RTt_00011162	1	RLC class	Intergenic	[ORSgTEMT02200002 26580933..26581008. 495]							0.7564	0.89293	0.345964	1.04716	0.650672	0	0	0	0	0	0	0	2		0.492484	0.154727	0.430813	0	0	0	0	0.120458	0	0	0	0
	chr02:26789950-26791273	Chr02G0266	+	LFt_00011043	1	RLC class	NAT(IRGSP,MSU)	[(CGA)n 26790697..26790719. 1323][ORSgTEMT01400030 26791207..26791426. 1476]							0.0799825	0	0	0	0.0422276	0	0.291479	0.223611	0.472796	0.150732	0.365957	0.403137			2.69342e-06	2.57283e-06	0.198419	2.03895e-06	0.213237	1.82234e-06	1.81161e-06	0.295539	0.0770917	0.051719	0	0.0786395
	chr02:26862715-26863892	Chr02G0267	+	LFt_00011055	1	RLC class	Intergenic	[(CAT)n 26863836..26863856. 1177]							0	0.106667	0	0	0	0	0	0.171609	0	0.0577749	0.210269	0.103042			0.0530516	0.145192	0.0454955	0.134855	0.200313	0.227047	0.139953	0.037827	0	0	0.0606898	0
	chr02:27114656-27115269	Chr02G0268	-	RTt_00014863	1	RLC class	Intergenic	[(CGG)n 27115118..27115141. 613]	chr02:27114715	-	81	[27114693 70.5 02M3413][27114715 81.0 02M3414]		[27114693 51.0 02M2096][27114715 55.5 02M2097]	0.541982	0.762474	0.494379	0.297655	0.520837	0.222184	0	0.206231	0	0	0.0992149	0.245452	9		0.723298	0.673133	0.209253	0.309127	0.279036	0.111872	0.0805585	0	0.216622	0.0726631	0.147946	0
	chr02:27410759-27411707	Chr02G0269	+	LFt_00011106	1	RLC class	Intergenic	[GC_rich 27411293..27411315. 948]							0	0	0	0	0	0.0614355	0.124912	0.168707	0.0647156	0.151064	0.164687	0.134799			0	0.0629269	0	0	0	0	0	0	0	0	0.0797993	0.0595938
	chr02:27504709-27505707	Chr02G0270	-	RTt_00014913 LFt_00014733	2	RLC class	Intergenic	[ORSiTETNOOT00116 27504636..27504829. 673][ORSgTEMT03800007 27504844..27505206. 599][ORSgTEMT03800007 27504844..27505206. 465][GC_rich 27505567..27505589. 257][GC_rich 27505567..27505589. 290]							0.999627	1.7425	1.93898	0.705678	1.81525	1.67385	1.21144	1.45908	1.29758	1.2872	0.941676	1.55074	9		1.01229	0.0715575	0.201213	0.19857	0.0592665	0	0.154809	0	0.133762	0.0897379	0	0
	chr02:27506205-27506887	Chr02G0271	+	LFt_00011114	1	RLC class	NAT(IRGSP)	[ORSgTETNOOT00316 27506472..27506703. 682]							0	0	0	0	0	0	0.38709	0.26402	0.10091	0.352412	0.0850711	0.419925			0	0.57971	0.180554	0.0889773	0	0	0	0	0	0	0	0
	chr02:27733759-27734583	Chr02G0272	-	RTt_00014921	1	RLC class	Intergenic	[ORSgTEMT01701590 27734149..27734315. 824][ORSgTEMT01701477 27734172..27734334. 824][ORSgTEMT01701592 27734172..27734315. 824]							0.287475	0.167514	0.0817597	0.1959	0.228845	0.0736169	0.374127	0.270458	0.388545	0.271838	0.394627	0.242701			0	0	0.563194	0.277846	0.0622407	0.0501857	0	0.0586624	0.140857	0.0944979	0	0.0718428
	chr02:27958135-27958905	Chr02G0273	-	LFt_00014757	1	RLC class	Intergenic	[(CGGAG)n 27958541..27958605. 770][ORSiTETNOOT00127 27958845..27959192. 1057]							0.0786534	0.367059	0.179031	0.214689	0	0.161149	0.245663	0.37074	0	0	0.431888	0.974952			0.0890253	0.492486	0.307332	0.151565	0.0679992	0.109542	0.0591253	0.0640601	1.70176	0	0.316977	0.394528
	chr02:28218327-28220167	Chr02G0274	+	LFt_00011170	2	RLC class	Intergenic	[ORSiTETNOOT00116 28219911..28220081. 1310][ORSiTETNOOT00108 28219913..28219990. 1310][ORSiTETNOOT00130 28219922..28220024. 1310][ORSiTETNOOT00119 28219974..28220107. 1310][ORSiTETNOOT00133 28219976..28220062. 1310][(GAGAA)n 28220108..28220164. 1310]							0	0.0332283	0.0651527	0.0387902	0.0302613	0.0293917	0.956656	1.12002	0.12317	0.25219	0.60427	1.21987		3	0.0334967	0	0.0858812	0.0566226	0.829637	0.408206	0.858317	0.641692	0.110053	0.0369161	0.300653	0.0280658
	chr02:28220234-28221846	Chr02G0275	+	LFt_00011171	1	RLC class	NAT(MSU)	[(CGGG)n 28220305..28220379. 1612][GC_rich 28221532..28221566. 1612][GC_rich 28221532..28221553. 1612][ORSiTETNOOT00122 28221663..28221781. 1612][ORSiTETNOOT00131 28221678..28221834. 1612][ORSiTETNOOT00130 28221733..28221832. 1612]							0.0636354	0.0368421	0.0361081	0	0.0335525	0.0977202	0.76199	0.946552	0.170721	0.159756	0.524081	1.28134		3	0.407553	0.100925	0.0633676	0	0.445417	0.180716	0.316675	0.44729	0.488624	0.327806	0.625717	0.0623044
	chr02:28246039-28247529	Chr02G0276	-	LFt_00014788	1	RHC class	NAT(IRGSP,MSU)	[(CGG)n 28246444..28246537. 1490][(CGG)n 28247039..28247061. 1490][GC_rich 28247247..28247267. 1490]							0.0348221	0	0	0.0471046	0	0.0356507	0.398839	0.19441	0.411284	0.655872	0.19119	0.0389718		6	0.161896	0.110362	0.0346325	0.0342391	0.152219	0.123458	0.479309	0.316441	0	0	0.045724	0
	chr02:28351816-28353330	Chr02G0277	-	LFt_00014802	1	RLC class	NAT(IRGSP,MSU)	[(CGA)n 28352321..28352365. 1514][GC_rich 28352911..28352934. 1514]							0.0341871	0	0	0.0462396	0	0	0.427163	0.159024	0	0	0	0.344316			6.48951e-07	1.18512e-06	2.3296e-06	1.40837e-06	0	0.0963152	0.000767529	0.000953986	0	0	0	0
	chr02:28556816-28557731	Chr02G0279	-	RTt_00014991 LFt_00014819	1	RLC class	NAT(IRGSP)	[ORSiTETNOOT00010 28556722..28556874. 1010][ORSiTETNOOT00010 28556722..28556874. 876][(CGG)n 28557425..28557572. 915][(CGG)n 28557425..28557572. 763]	chr02:28556946	-	45	[28556946 45.0 02M3612]			6.60911	5.10545	6.52068	7.82612	4.48508	3.65572	0.994821	0.97615	0.86225	1.70818	0.801604	1.61539		6	0.43022	0.789268	0.678629	0	0.326806	0.0439809	0.189843	0.256842	0	0.082112	0	0
	chr02:28572924-28574572	Chr02G0280	+	LFt_00011220 LFt_00011221 LFt_00011222	1	RLC class	NAT(MSU)								4.02343	3.99168	2.27976	3.34388	2.41774	3.04898	4.25742	3.32662	2.87814	3.47652	3.54071	4.77397			0.614515	0.59065	0.494517	0.305625	0.244376	0.396646	0.356433	0.307975	3.69132	1.7974	1.09788	0.576962
	chr02:28805946-28806885	Chr02G0281	-	LFt_00014852	1	RLC class	NAT(MSU)	[ORSgTEMT00500174 28805949..28806079. 939][ORSiTEMT00500010 28805967..28806115. 939]							0.242861	0.141262	0.483168	0.412808	0.321632	0	0.126429	0.341587	0.0655106	0.305823	0.111125	0.0682259			0.486263	0.382069	0.23898	0.353904	0.158192	0.0851843	0.18384	0.0497375	0	0	0	0.181021
	chr02:28937615-28939507	Chr02G0282	-	LFt_00014866	1	RHC class	NAT(IRGSP,MSU)		chr02:28938821	-	32			[28938821 32.0 02M2249][28938923 30.0 02M2250]	0.212469	0.245813	0.210911	0.251066	0.251846	0.271874	2.29531	2.46522	3.33128	1.76587	3.06216	1.95923			0.382731	0.457381	0.257425	0.452422	0.508007	0.440596	0.499253	0.437264	0.508453	0.306998	1.45848	0.207465
	chr02:29053934-29056339	Chr02G0283	+	LFt_00011290	1	RHC class	NAT(IRGSP)								0	0.0471222	0	0.0824866	0.0643713	0.0834645	0.0636801	0.132213	0.21829	0.332233	0.167882	0.113817			0.0285739	0.136509	0.020396	2.56355e-08	0.0178884	0.0145422	0.0156776	0.0507618	0	0	0	0
	chr02:29850801-29854357	Chr02G0284	-	LFt_00014973 LFt_00014974 RTt_00015137	1	RLC class	NAT(IRGSP,MSU)	[ORSiTEMT01500001 29852502..29852568. 3550][ORSiTEMT01500001 29852502..29852568. 0][ORSiTEMT01500001 29852502..29852568. 2235][ORSiTETNOOT00010 29852590..29852775. 3550][ORSiTETNOOT00010 29852590..29852775. 0][ORSiTETNOOT00010 29852590..29852775. 2235][ORSiTETNOOT00010 29852610..29852775. 3550][ORSiTETNOOT00010 29852610..29852775. 0][ORSiTETNOOT00010 29852610..29852775. 2235][ORSgTEMT00500025 298…							0.61841	1.11874	0.586253	0.658	0.579969	0.761143	0.445459	0.378379	0.858933	0.635792	1.05806	0.373222		11	0.0593901	0.110297	0.174268	0.223214	0.0646409	0.0886673	0.101047	0.227112	0.102096	0.0342469	0.191754	0.0520731
	chr02:30149785-30151563	Chr02G0285	-	RTt_00015173	1	RHC class	NAT(IRGSP,MSU)	[(CGG)n 30150895..30150993. 1778][(CGG)n 30151007..30151057. 1778]	chr02:30149843	-	1342.9	[30149843 1342.9 02M3913]	[30149843 277.5 02M2864]	[30149843 279.0 02M2371]	13.554	5.37145	7.3985	8.34783	6.1823	6.17976	6.87869	4.57514	8.7338	7.53898	6.48805	5.79427	1		0.566	0.973853	1.13873	1.12051	0.716852	0.723205	0.667377	0.912569	1.30962	0.915198	0.52175	0.640124
	chr02:30237274-30238928	Chr02G0286	-	RTt_00015183	1	RLC class	Intergenic		chr02:30238334	-	711	[30238322 597.0 02M3924][30238334 711.0 02M3925]	[30238322 92.0 02M2870][30238334 206.0 02M2871]	[30238334 43.0 02M2380]	4.23329	1.25209	1.15713	3.38303	1.33577	1.5184	0.353919	0.373343	0.36469	0.426613	0.339308	0.552977	1		0.648033	0.686276	1.41595	1.36973	0.216335	0.241409	0.496975	0.357838	0.355729	0.119325	1.33624	0.0604786
	chr02:30264344-30265571	Chr02G0287	-	RTt_00015186	2	RLC class	Intergenic								0.0478618	0.166689	0.326213	0.649142	0.354219	0.245048	0.548172	0.804734	0.772753	0.902769	0.875974	0.697768	8		0	0.403026	0.189384	0.1871	0.29193	0.303788	0.254888	0.118116	1.66752	0.621498	0.379621	0.377999
	chr02:30288906-30289672	Chr02G0288	+	RTt_00011576	1	RLC class	Intergenic								0.396036	0.277258	0.270446	0.324338	0.168343	0.649139	0.0824642	0	0.0857631	0	0.0724883	0.0892639			0.716981	0.495878	0.618853	0.457781	0.342342	0.110288	0.297645	0.386998	0	0	0.212868	0
	chr02:30367082-30368015	Chr02G0289	-	LFt_00015039	3	RLC class	Intergenic	[ORSgTETNOOT02261 30366924..30367115. 727][ORSiTEMT01000003 30366950..30367125. 701]							0	0	0	0	0	0	0.333378	0.0754991	0.173385	0.505114	0.0732624	0.270687		6	0	0	0	0	0	0	0	0.0651706	0	0	0	0
	chr02:30388697-30389207	Chr02G0290	+	LFt_00011461	1	RHC class	Intergenic								0	0	0	0	0	0	0.750272	0.554433	0.790154	2.19848	0.791548	0.164061		6	0	0	0	0	0.245045	0	0.316929	0.344855	0	0	0	0
	chr02:30430503-30431600	Chr02G0291	-	LFt_00015047	1	RLC class	NAT(IRGSP,MSU)	[(CAG)n 30431254..30431285. 1097]							0	0	0	0	0	0	0.0521062	0.187107	0.215554	0.0629445	0	0.112283			0.59003	0.279528	0.540099	2.2905e-13	0.331454	0.198403	0.668166	0.579782	0.193948	0	0.132461	0
	chr02:30469154-30470367	Chr02G0292	+	RTt_00011601	1	RLC class	NAT(IRGSP,MSU)	[GC_rich 30469798..30469828. 1213]							0.221626	0.102856	0.0503406	0.180224	0.0468368	0.181544	0.0461519	0.0413605	0	0	0.040562	0			0.468175	0.0816177	0.298179	0.191287	1.11527e-07	0.0331169	0.0543357	0.0746287	0.513826	0.0574523	1.16976	0.436786
	chr02:30584567-30586369	Chr02G0293	+	LFt_00011488 RTt_00011617	1	RLC class	NAT(MSU)	[ORSgTEMT01601594 30584502..30584739. 1781][ORSgTEMT00400012 30584742..30584835. 1715][ORSgTEMT00400012 30584742..30584835. 1628][(GA)n 30585148..30585175. 1715][(GA)n 30585148..30585175. 1628]							0.157303	0.254989	0.071401	0.80807	0.232221	0.515336	0.196551	0.192876	0.135035	0.355409	0.490606	0.105572	2		0.414967	0.313767	0.561621	0.467704	0.18174	0.189672	0.1818	0.196337	0.0568679	0.0763027	0.504909	0.0290049
	chr02:30830916-30831610	Chr02G0294	-	LFt_00015094	1	RLC class	Intergenic								0	0	0	0	0	0.0929352	0.0944319	0.257458	0.196854	0.1146	0.166025	0.307217			0	0	0.176347	0	0.156357	0.188559	0.271471	0.0735897	0	0	0	0
	chr02:30915803-30916380	Chr02G0295	+	RTt_00011659	1	RLC class	Intergenic								0.237352	0	0.135405	0.653095	0.507726	0	0.123567	0.113257	0.129492	0	0	0	8		0	0.122478	0.114083	0.112302	0	0	0	0	0	0	0	0
	chr02:30929351-30930077	Chr02G0296	+	RTt_00011661	1	RLC class	NAT(MSU)	[(GA)n 30929653..30929679. 726]							0.255623	0.298552	0	0.349334	0.0906366	0.0872966	0.17742	0.16097	0.0923653	0.322768	0	0.0961167			1.05674	0.355036	0.498087	0.245555	0.514803	0.177529	0.255561	0.554017	0	0.112826	0	0
	chr02:30981144-30982569	Chr02G0297	+	LFt_00011530	1	RLC class	NAT(IRGSP,MSU)								1.1	0.297431	0.790844	0.446565	0.735232	0.863425	0.229072	0.341367	0.275687	0.230252	0.503299	0.410481	1	10	1.85429	0.610319	0.88178	0.651969	0.16459	0.292592	0.301336	3.02061e-06	0.141124	0.142015	0.192767	0.0719789
	chr02:31314344-31314903	Chr02G0299	-	RTt_00015315 LFt_00015155	1	RLC class	Intergenic		chr02:31314327	-	82	[31314327 73.0 02M4119]		[31314327 82.0 02M2497]	1.37037	1.6108	0.284444	1.94436	1.46712	3.1956	1.21569	1.69597	1.49711	2.09028	5.0915	6.08108	8	10	0	0	0	0	0	0	0	0	4.52162	1.3482	0	0.640611
	chr02:31362854-31364404	Chr02G0300	-	RTt_00015316	1	RLC class	NAT(IRGSP)	[ORSiTETN00200008 31362545..31362891. 1860][ORSiTERT00400073 31362891..31362972. 1550][AT_rich 31363913..31363936. 1550][ORSiTETNOOT00117 31364316..31364483. 1629]							0.133107	0.462488	0.339906	0.495001	0.947685	0.442882	0	0	0	0.0835545	0	0	5		0.0545651	0.142596	0.0331167	0	0	3.88772e-08	0	0	0.19178	0	0.0436601	0
	chr02:31363993-31364517	Chr02G0301	+	RTt_00011712	1	RLC class	NAT(IRGSP)	[ORSiTETNOOT00117 31364316..31364483. 524][ORSiTERTOOT00377 31364455..31364504. 524]							0.413704	0.974666	0.472622	0.952159	0.443879	0.424202	0	0	0	0	0	0	2		0.0890441	0.133851	0	0	0	0.0938046	0	0.110245	0.560381	0	0	0
	chr02:31500047-31500522	Chr02G0302	+	RTt_00011723 LFt_00011593	1	RLC class	Intergenic								0.756121	0.224461	0.866925	0.225688	0.204489	0.194031	0.986253	1.29313	0.838338	0.968258	0.86695	1.08484	11		0	0.331747	0.307544	0	0.137749	0.109664	0.23701	0.258218	0.335502	0.225081	0	0.171119
	chr02:31800522-31801346	Chr02G0303	+	LFt_00011641	1	RLC class	NAT(MSU)								0	0	0	0	0	0	0.299301	0.0676145	0	0.0906126	0.263085	0.161801			0	0.0751422	0	0	0.248963	0.200743	0.325004	0.23465	0.140857	0	0.192403	0.0718428
	chr02:32086938-32088095	Chr02G0304	+	LFt_00011673	1	RHC class	NAT(MSU)	[(GGA)n 32087179..32087249. 1157][(CGG)n 32087398..32087446. 1157][ORSiTETNOOT00116 32087508..32087690. 1157][ORSiTERTOOT00141 32087527..32087690. 1157]							0.281481	0.435631	0.319732	0.31808	0.247963	0.192152	0.14654	0.131428	0.151462	0.117972	0	0.210413			0	0.0987866	0.139278	0.183474	0.040888	0.0330985	0.0357045	0.115812	0	0	0	0.046291
	chr02:32520425-32520831	Chr02G0305	-	LFt_00015291	1	RLC class	Intergenic								0	0	0	0	0	0	1.12195	0.635418	0.479288	1.10474	0.788838	0		6	0	0	0	0	0.539041	0	0	0.168013	0	0	0.313139	0
	chr02:32572013-32572818	Chr02G0306	-	LFt_00015300	1	RLC class	Intergenic	[GC_rich 32572756..32572777. 805]							0	0	0.168661	0	0	0	0.231501	0	0.0801754	0.186944	0.271321	0.0834621			0	0.0774457	0.145073	0	0	0	0.111628	0.120909	0	0	0	0
	chr02:32629090-32629372	Chr02G0307	-	RTt_00015466	1	RLC class	Intergenic								1.45062	1.78341	2.83732	2.09346	1.63363	2.00417	0	0	1.17053	0	0	0		4	0	0	0.836715	0.820438	0	0	0	0	0	0	0	0
	chr02:32635586-32636040	Chr02G0308	-	RTt_00015467	1	RLC class	Intergenic								2.27798	3.11457	1.40494	0.97454	1.89152	1.79815	0	0.170406	0.19362	0	0	0	9		0	0.890311	5.93539	7.77355	0.443813	0.117607	0.508331	0.138572	0	0.244377	0.248783	0.55737
	chr02:32641234-32641602	Chr02G0309	-	RTt_00015468	2	RLC class	Intergenic								2.01973	5.8856	5.61299	14.7774	4.64252	3.51039	0	0	0	0.95416	0	0	2	6	0	1.24137	4.50187	4.9762	0	0	0.435748	0	0	0	1.3007	0
	chr02:33099050-33100729	Chr02G0310	+	RTt_00011909	3	RLC class	Intergenic								0.09603	0.278712	0.272717	0.0651241	0	0.196666	0.0999866	0.0897052	0.103367	0	0.0439389	0.0538476			0.775041	0.758061	0.902396	0.656901	0.502035	0.474042	0.36527	0.513449	0.185887	0	0.0634778	0.0474049
	chr02:33214987-33215794	Chr02G0311	-	LFt_00015373	1	RLC class	Intergenic								0.0738749	0.172246	0	0.100725	0.313747	0.605392	0.153827	0.208631	0.0799085	0.186325	0	0.0831848			2.85111	2.47029	0.939968	0.784681	0.0639454	0.103088	0	0.0602609	0.144942	0	0	0
	chr02:33218633-33219381	Chr02G0312	-	LFt_00015374	1	RLC class	NAT(IRGSP)		chr02:33218509	-	97.5	[33218509 44.5 02M4477]	[33218509 97.5 02M3309]		1.77232	4.29677	0.838024	1.22881	2.95674	5.37722	0.255487	0.23156	0.177227	0.103247	0.0748611	0.461114	10		11.4824	11.2622	4.09018	3.32897	0.376888	0.160154	0.187201	0.066555	0.24174	0.108118	0.110067	0.0821979
	chr02:33299434-33300300	Chr02G0313	+	RTt_00011927	2	RHC class	NAT(MSU)								0.679376	1.14432	1.28841	1.02956	1.2827	1.31455	0	0.14219	0	0.190423	0.138165	0.0850207			0.34241	0.15769	0.073834	0	0	0	0	0	0	0	0	0
	chr02:33326983-33327698	Chr02G0314	+	RTt_00011931	1	RHC class	Intergenic	[ORSgTEMT02400203 33327442..33327650. 715][ORSiTEMT02100003 33327675..33327731. 748]							0.435102	0.813314	0.495444	0.118966	1.11111	0.267468	0	0	0	0	0	0	7		0.490029	0.815415	1.60965	1.58695	0	0	0	0	0	0	0	0
	chr02:33586176-33587535	Chr02G0315	-	RTt_00015592	1	RHC class	NAT(IRGSP)	[ORSiTETNOOT00108 33586338..33586692. 1359][ORSiTETNOOT00110 33586375..33586757. 1359][ORSiTETNOOT00113 33586375..33586691. 1359][ORSiTETNOOT00126 33586633..33586775. 1359][ORSiTETN00200008 33586637..33586806. 1359][ORSiTETNOOT00119 33587343..33587819. 1643][ORSiTETNOOT00124 33587399..33587823. 1647]							0.581268	0.494127	0.351961	0.314766	0.57274	0.634807	0.121046	0.0721992	0.041639	0.146038	0.177304	0.0433957			9.82985e-06	0.621678	0.562721	3.61026e-06	8.00427e-06	6.12562e-06	6.75711e-06	6.12356e-06	0.373268	0.0500833	0.0509861	0.0761524
	chr02:33586708-33587844	Chr02G0316	+	LFt_00011841 RTt_00011963	1	RHC class	NAT(IRGSP)	[ORSiTETNOOT00110 33586375..33586757. 1470][ORSiTETNOOT00110 33586375..33586757. 1449][ORSiTETNOOT00126 33586633..33586775. 1212][ORSiTETNOOT00126 33586633..33586775. 1191][ORSiTETN00200008 33586637..33586806. 1208][ORSiTETN00200008 33586637..33586806. 1187][ORSiTETNOOT00119 33587343..33587819. 1136][ORSiTETNOOT00119 33587343..33587819. 1106][ORSiTETNOOT00124 33587399..33587823. 1136][ORSiTETNOOT…							1.38734	1.49594	1.40725	0.739452	1.36982	1.67434	0.599286	0.694579	0.309767	0.373886	0.680123	0.722457	9	3	0.940136	0.545101	0.871819	1.40617	0.334327	0.169116	0.547324	0.355084	0.649895	0.435999	0.126817	0.0947063
	chr02:33640347-33641890	Chr02G0317	-	RTt_00015600	1	RLC class	NAT(IRGSP,MSU)								0.10035	0.193712	0.455571	0.22618	0.423397	0.376697	0.0348295	0.0311122	0.0359069	0	0.0306093	0			0.544767	1.00752	0.732308	1.05315	0.936142	0.672411	0.605696	0.912325	0.0642652	0.043114	0	0.0327778
	chr02:33980096-33984361	Chr02G0318	+	RTt_00012015 RTt_00012016 RTt_00012017 LFt_00011895 LFt_00011896 LFt_00011897 LFt_00011898	2	RHC class	NAT(IRGSP,MSU)	[(G)n 33980066..33980101. 1165][(G)n 33980066..33980101. 155][(G)n 33980066..33980101. 155][(G)n 33980066..33980101. 1165][(G)n 33980066..33980101. 155][(G)n 33980066..33980101. 155][(G)n 33980066..33980101. 155][ORSiTEMT01100057 33981626..33981764. 1757][ORSiTEMT01100057 33981626..33981764. 1757][ORSiTEMT01100057 33981626..33981764. 1757][ORSiTEMT01100057 33981626..33981764. 2748][ORSiTEMT011000…							0.45721	0.745306	0.457834	0.751541	0.733234	0.64112	2.11993	1.84544	2.14619	2.65281	2.24349	1.55278			0.986535	1.56544	1.04883	0.339999	0.682039	0.682232	0.701704	0.784599	0.278667	0.280427	0.142741	0.148053
	chr02:33984584-33990361	Chr02G0319	+	LFt_00011899 RTt_00012018	1	RHC class	NAT(IRGSP,MSU)	[ORSiCMCM00100017 33983973..33986925. 6389][ORSiCMCM00100017 33983973..33986925. 3492][ORSgOTOT00000785 33988454..33988511. 5777][ORSgOTOT00000785 33988454..33988511. 0][ORSiTERT00400073 33989243..33989328. 5777][ORSiTERT00400073 33989243..33989328. 0]							0.0261005	0.0576672	0.0589234	0.242854	0.114959	0.183364	0.133918	0.111679	0.262776	0.161946	0.265622	0.202988			0.446122	0.346002	0.245701	0.157639	0.261332	0.344069	0.460943	0.467542	0.114704	0.0564314	0.214127	0.0273016
	chr02:34051304-34052641	Chr02G0320	-	LFt_00015471 RTt_00015650	1	RLC class	NAT(IRGSP)	[ORSgTEMT01700379 34051159..34051307. 1483][ORSgTEMT00400009 34051471..34051608. 1337][ORSgTEMT00400009 34051471..34051608. 0][ORSgTEMT00400008 34051471..34051592. 1337][ORSgTEMT00400008 34051471..34051592. 0][ORSiTERTOOT00060 34051861..34052018. 1337][ORSiTERTOOT00060 34051861..34052018. 678][ORSiTERTOOT00351 34052032..34052535. 1337][ORSiTERTOOT00351 34052032..34052535. 552][ORSiTERTOOT00351 34…							0.121303	0.298763	0.288503	0.702151	0.272116	0	0.911764	1.66285	1.67221	2.24455	2.39612	1.48987		10	0.274676	0.166696	0.313669	0.752254	0.0689836	0.139767	0.120598	0.162907	0.456749	0.153211	0.259955	0
	chr02:34232892-34234874	Chr02G0321	+	RTt_00012055 LFt_00011934	3	RHC class	Intergenic	[ORSiTEMT00100007 34233838..34234171. 0][ORSiTEMT00100007 34233838..34234171. 0][ORSgTEMT00100865 34233873..34234175. 0][ORSgTEMT00100865 34233873..34234175. 0][ORSgTEMT01900048 34234724..34234808. 303][ORSgTEMT01900048 34234724..34234808. 303][ORSgTEMT01900048 34234817..34234929. 358][ORSgTEMT01900048 34234817..34234929. 358]							1.04111	1.46475	0.871781	1.0419	1.32268	0.785593	0.798721	0.820628	1.18116	1.86186	1.45423	0.861217		8	0.187223	0.570891	0.21443	0.688255	0.141802	0.15287	0.0412334	0.223018	0.316573	0	0.21621	0
	chr02:34334470-34335646	Chr02G0322	-	RTt_00015687	2	RHC class	Intergenic	[ORSiTEMT04000001 34334361..34334642. 400][(TA)n 34334932..34334994. 0][ORSiTEMT01500003 34335032..34335159. 0]							0.491691	0	0.186568	0.33575	0.0871234	0	0.34127	0	0.0887773	0.103437	0.0749975	0.0923929			0.0925727	0.170883	0.0799447	0.0788382	0	0	0.0615238	0.066673	0.161466	0	0.220553	0
	chr02:34559440-34560373	Chr02G0323	+	RTt_00012108 LFt_00011979	1	RLC class	NAT(IRGSP,MSU)	[(CGG)n 34559953..34560095. 933][(CGG)n 34559953..34560095. 837]	chr02:34560371	+	50	[34560371 50.0 02P4656]			2.74268	1.72151	2.72303	1.62544	2.31607	1.07955	2.49152	2.5777	1.51815	1.95398	1.35309	2.13938		2	0.270247	0.791503	0.182917	0.565555	0.0630246	0.252445	0.443619	0.168244	0.238604	0.0800369	0	0
	chr02:34579678-34581379	Chr02G0324	+	RTt_00012110 LFt_00011981	1	RLC class	Intergenic	[ORSgTEMT00900145 34580177..34580425. 1701][ORSgTEMT00900145 34580177..34580425. 1079][ORSgTEMT00500176 34580482..34580634. 1701][ORSgTEMT00500176 34580482..34580634. 1079][ORSgTEMT01600164 34581370..34581608. 1930]							0.718307	1.24316	0.524317	0.829563	0.758295	0.568191	0.159511	0.190987	0.22	0	0.142604	0.171892	10		0.837522	0.506664	0.507126	0.353999	0.157217	0.0850742	0.0917368	0.0247684	0	0.0770243	0	0.0292792
	chr02:34585679-34586371	Chr02G0325	+	RTt_00012111	1	RLC class	Intergenic								0	0.425867	0.103727	0.623028	0.193933	0.0933118	0	0	0.0988323	0.115069	0.0833488	0	8		0	0	0	0	0	0	0	0	0	0	0	0
	chr02:34599256-34599877	Chr02G0326	-	RTt_00015718	1	RLC class	NAT(IRGSP,MSU)								2.02062	0	1.81866	1.31361	0.227033	0.10899	0	0	0	0	0	0	1		0.236827	0.622344	1.74701	3.35109	0.0310579	0.0249112	0	0.0346835	0	0	0	0
	chr02:34657280-34660979	Chr02G0327	-	LFt_00015548 LFt_00015549	3	RLC class	NAT(IRGSP,MSU)	[(GA)n 34658233..34658254. 403][(GA)n 34658233..34658254. 0][GC_rich 34660649..34660673. 666][GC_rich 34660649..34660673. 666][GC_rich 34660755..34660777. 666][GC_rich 34660755..34660777. 666][(CGG)n 34660845..34660907. 666][(CGG)n 34660845..34660907. 666][AT_rich 34660957..34660977. 666][AT_rich 34660957..34660977. 666]							0.180317	0.256086	0.403771	0.240712	0.283879	0.276254	2.42684	1.64088	1.08636	0.595159	0.655218	1.62541		9	0.148553	0.183782	0.234218	0.130898	0.235491	0.205306	0.386913	0.526907	0.121284	0	0.0414168	0.0309299
	chr02:34699772-34703755	Chr02G0328	-	RTt_00015726 LFt_00015551	1	RLC class	Intergenic	[ORSgTEMT05000131 34700025..34700125. 3983][ORSgTEMT05000131 34700025..34700125. 1058][ORSgTEMT00400012 34700157..34700293. 3983][ORSgTEMT00400012 34700157..34700293. 1058][ORSgTEMT01600358 34703272..34703487. 3983][ORSgTEMT01600358 34703272..34703487. 0]							0.259387	0.178355	0.0601262	0.256083	0.108575	0.0851594	0.284988	0.164798	0.334334	0.357311	0.228408	0.145812			0.364337	0.454998	0.489333	0.366242	0.0940813	0.0936074	0.128413	0.138514	0.112932	0.0454582	0.0154259	0.02304
	chr02:34755276-34756222	Chr02G0329	-	LFt_00015557 RTt_00015732	2	RLC class	Intergenic								0.615398	1.27186	0.703806	0.426178	1.4895	0.631208	0.95039	1.18814	2.37685	2.93318	1.12744	1.5713	7	12	0	0.0728609	0	0.20214	0.0603479	0.0486764	0.105072	0.170661	0	0	0	0
	chr02:34966064-34971512	Chr02G0330	+	LFt_00012035 RTt_00012162 RTt_00012163 RTt_00012164 RTt_00012165 RTt_00012166	5	RLC class	NAT(IRGSP,MSU)	[(CGG)n 34966418..34966509. 1023][(CGG)n 34966418..34966509. 0][(CGG)n 34966418..34966509. 0][(CGG)n 34966418..34966509. 0][(CGG)n 34966418..34966509. 0][(CGG)n 34966418..34966509. 0][(G)n 34970577..34970599. 0][(G)n 34970577..34970599. 0][(G)n 34970577..34970599. 0][(G)n 34970577..34970599. 0][(G)n 34970577..34970599. 0][(G)n 34970577..34970599. 0]	chr02:34971777	+	46			[34971777 46.0 02P2995]	0.711211	0.670698	0.650188	1.5727	0.6109	0.729318	1.33344	1.09426	2.18372	1.6277	0.781554	0.647787			1.10317	1.2233	2.22561	1.88104	1.00104	1.0246	1.29207	1.42615	2.37517	0.871084	0.930045	0.484572
	chr02:34999572-35002246	Chr02G0331	-	RTt_00015756 LFt_00015579 RTt_00015757 LFt_00015580	1	RLC class	Intergenic	[AT_rich 35000239..35000284. 0][AT_rich 35000239..35000284. 0][AT_rich 35000239..35000284. 0][AT_rich 35000239..35000284. 0]							0.109915	0.501432	0.152648	0.550351	0	0.274891	0.821787	0.712418	0.466969	0.555208	0.235725	0.755644			0.170144	0.0386849	0.0364101	0	0	0	0	0	0	0	0.0481519	0
	chr02:35108856-35111311	Chr02G0332	+	RTt_00012188 LFt_00012054	1	RHC class	NAT(IRGSP,MSU)	[ORSgTERT00100525 35110435..35111406. 2550][ORSgTERT00100525 35110435..35111406. 2534]							0.173386	0.270311	0.260633	0.35024	0.515479	0.265639	0.209669	0.133885	0.160139	0.575777	0.236436	0.225128			0.133281	0.112784	0.0814507	0.332894	0.1487	0.122553	0.137996	0.174798	0.0285249	0	0.051951	0.0290976
	chr02:35140144-35143259	Chr02G0333	-	LFt_00015606	2	RLC class	Intergenic	[ORSiTEMT02100002 35140161..35140233. 238][(GA)n 35141709..35141738. 1620]							0	0	0.0614966	0.0366052	0.0285585	0.138722	0.0282207	0.276773	0.20341	0.37403	0.446411	0.212071			0.696332	0.286944	0.459702	1.04307	0.75974	0.771192	1.06021	0.808081	0.259506	0.104458	0.0354469	0.0529432
	chr02:35215081-35218121	Chr02G0335	-	RTt_00015797 RTt_00015798	2	RLC class	NAT(IRGSP,MSU)	[ORSgTEMT01100012 35215051..35215116. 1497][ORSgTEMT01100012 35215051..35215116. 598][(TAAA)n 35217987..35218010. 0][(TAAA)n 35217987..35218010. 1961]							0.746594	0.596298	0.853674	0.679199	0.848908	0.443753	1.35132	1.3602	1.33734	1.71853	1.40556	0.977263	12		0.633421	1.12684	1.06364	0.932995	0.295106	0.310158	0.256628	0.466089	0.294638	0.370624	0.352151	0.131493
	chr02:35356137-35357043	Chr02G0336	-	LFt_00015647	1	RLC class	NAT(IRGSP,MSU)								0.063545	0	0	0	0	0	0.0661606	0.417445	0.205802	0.0800444	0.348916	0.357187			0.0725798	0.332968	0.687032	0.616526	0.551488	0.356203	0.240245	0.372345	0	0	0	0
	chr02:35358272-35359243	Chr02G0337	-	LFt_00015648	1	RLC class	Intergenic	[ORSiTERTOOT00377 35358066..35358354. 1178]							0	0	0	0	0	0	0.302991	0.436268	0.188307	0.219811	0.0532621	0.326879			0	0.12217	0	0	0.354062	0.0817426	0.132302	0	0	0	0	0
	chr02:35617855-35618711	Chr02G0338	-	RTt_00015875	1	RLC class	Intergenic	[ORSgTEMT00100865 35617698..35618040. 1014]							0.136747	0.0796387	0.0777669	0.372481	0	0.350167	0.0711871	0.0642591	0.0738809	0.0861727	0.0625722	0			0.622946	0.357788	0.335355	0.728089	0.177799	0.143441	0.206413	0.223491	0	0.0897379	0.182711	0
	chr02:35677089-35678137	Chr02G0339	+	RTt_00012287	1	RLC class	NAT(IRGSP,MSU)	[(GAA)n 35677971..35678018. 1048]							0.105859	0.184489	0.120288	0.071861	0.16802	0.162608	0.110219	0.0495157	0.228104	0.0665943	0.0484367	0.0594046			0.425893	0.0556182	0.208998	0.206409	12.6078	8.24467	17.8427	14.6311	0.308154	0.0689111	2.73598	0.10478
	chr02:35701090-35703730	Chr02G0340	+	LFt_00012158 LFt_00012159	2	RLC class	NAT(IRGSP,MSU)								0.0897994	0.0521002	0.229901	0.0608591	0	0.137925	1.35195	1.16407	0.889753	0.451538	1.06028	1.38464		3	0.554457	1.00765	1.08425	0.837486	0	0.0241572	0.0781546	0.112572	0.458173	0.175644	0.268216	0.0667674
	chr02:35757317-35758461	Chr02G0341	-	LFt_00015733	1	RLC class	NAT(IRGSP,MSU)	[ORSgOTOT00000205 35757284..35757970. 1178][ORSgOTOT00000058 35757843..35758232. 1144][ORSgOTOT00000479 35757843..35758173. 1144][AT_rich 35758331..35758377. 1144]							0.237791	0.110416	0.270115	0.322493	0.251397	0.097397	0.44566	0.355359	0	0.418606	0.0435209	0.159995			0.438789	0.100126	0.141155	0.139455	0	0.167722	0.072372	0.156505	0.0920377	0	0.314295	0
	chr02:35932599-35933005	Chr02G0343	-	RTt_00015934 LFt_00015755	1	RLC class	Intergenic	[(CGG)n 35932884..35932944. 405][(CGG)n 35932884..35932944. 345]							2.15734	3.85845	2.76071	2.42511	2.30998	0.664801	4.71199	2.43302	2.72961	3.10907	5.51712	1.74556	10	10	0	0.43376	0	0	0.180483	0	0.154333	0	0	0.927765	0.62966	0.940455
	chr03:8692-9837	Chr03G0001	+	LFt_00015759	1	RLC class	NAT(IRGSP,MSU)								0.047508	0	0	0.12886	0	0	0.0494655	0.0887446	0.613592	0.119475	0.0869498	0.0532748		4	0.16401	0.176846	3.53282e-05	2.08148e-05	0.537963	1.61514e-05	4.63778e-05	0.308822	0	0.0616791	0.062791	0
	chr03:469600-470824	Chr03G0002	-	LFt_00019626	1	RLC class	NAT(IRGSP,MSU)	[ORSgTETNOOT01642 469977..470063. 1224][%28GGAA%29n 470217..470244. 1224]							0.7893	0.152619	0.497995	0.2377	0.185324	0.404091	0.365257	0.204556	0.424467	0.385809	0.601907	0.393158	1	11	0.198219	0.214357	0.126435	0.121947	0.0504621	0.0386064	0.0421417	0.0543063	0.0846988	0.22729	3.29726	0.0863994
	chr03:626597-629817	Chr03G0003	+	RTt_00016037 RTt_00016038 RTt_00016039 RTt_00016040	5	RLC class	Intergenic	[ORSgTEMT00500050 629692..629829. 527]							0.400911	1.9112	0.769936	1.07448	0.411875	0.925351	0	0	0	0	0	0	10		0.478711	0.915704	0.697261	0.648561	0.0360915	0	0	0	0	0	0	0
	chr03:1158568-1159802	Chr03G0005	+	RTt_00016129	1	RLC class	Intergenic	[AT_rich 1159202..1159224. 1234][ORSgTEMT02300010 1159557..1159619. 1234][ORSgTEMT00901676 1159609..1159858. 1290]							0.0868535	0.100757	0	0.176539	0.0458807	0.133396	0.0452165	0	0	0.054581	0.0397398	0			0.853573	1.83068	1.33415	2.63676	0.0757657	0.153414	0.231672	0.107326	0.0838629	0.112523	0.0572759	0.0855467
	chr03:1218140-1219784	Chr03G0006	+	RTt_00016134	3	RLC class	Intergenic	[ORSiTEMT00200004 1218423..1218456. 0]							0.217753	0.779015	0	1.82933	0.236634	0.447379	1.59333	2.15054	1.70269	0.840772	0.80017	1.5072	2	1	0	0.437632	0	0.594241	0.728442	0.14415	0	0.510794	0.466005	0.312632	0.636535	0
	chr03:1415089-1416581	Chr03G0008	+	RTt_00016154	4	RLC class	NAT(MSU)		chr03:1416583	+	97	[1416583 97.0 03P0327]		[1416583 47.0 03P0205]	0.379128	0.367686	0.431077	1.71935	1.13855	0.388303	1.90788	1.54163	2.11453	2.06938	1.15652	1.56271	8		0.360938	0	0.124231	0	0.109688	0.0442818	0.0477858	0.0517218	0	0	0.926185	0
	chr03:1606787-1608612	Chr03G0009	+	LFt_00015980	1	RLC class	NAT(IRGSP,MSU)								0	0.0319975	0	0.0373518	0	0	0.115172	0.128378	0.0593021	0.277556	0.27834	0.030913			0.296744	0.976353	0.717941	0.659183	0.140093	0.223296	0.354063	0.231853	0	0	0	0
	chr03:1691038-1692627	Chr03G0010	-	RTt_00019970 LFt_00019781	1	RLC class	Intergenic	[%28CAAA%29n 1692054..1692073. 1589][%28CAAA%29n 1692054..1692073. 1077]	chr03:1692376	-	128	[1692144 64.0 03M0342][1692376 128.0 03M0343]	[1692376 29.0 03M0233]		0.920707	0.830898	1.4581	1.38794	0.598152	0.577026	0.799373	0.239285	0.551264	0.450693	0.327869	0.287145	12	9	5.30875	7.86439	6.56894	3.9799	1.1318	1.53818	1.0398	1.06967	0.0621047	0	0	0.0316758
	chr03:1830868-1831237	Chr03G0011	+	LFt_00016012	1	RLC class	Intergenic								0	0.310743	0	0	0	0	1.08681	1.03979	0	0.336146	0.477381	2.10729		2	0	0	0	0.232432	0	0	0	0	0	0.76673	0.390276	0.291457
	chr03:1980037-1980545	Chr03G0012	+	LFt_00016032	1	RLC class	Intergenic		chr03:1980648	+	84			[1980648 84.0 03P0291][1980684 53.0 03P0292]	0.144979	0	0	0	0	0.148678	6.19182	9.34915	3.02245	1.47524	5.44371	12.2203		3	0.631518	0	0	0	0.739683	0.688512	0	0.115657	0.295796	0	0.20202	0.301735
	chr03:2132329-2133925	Chr03G0013	+	RTt_00016252	1	RLC class	NAT(IRGSP,MSU)	[ORSiTERT00400041 2133845..2133902. 1596][ORSgTEMT01700718 2133848..2133999. 1670]							0.0321819	0.260862	0.0730443	0.217549	0.441201	0.329464	1.17282	1.61576	1.55418	2.24207	3.12158	2.03412		11	0.00229094	4.20247e-06	0.423546	0.0549908	0.189412	0.250159	0.449151	0.246789	5.06667	2.61151	3.50258	1.19756
	chr03:2250909-2251623	Chr03G0014	-	LFt_00019854	1	RLC class	Intergenic								0	0	0	0	0	0	0.726181	0.906465	1.22913	0.550577	1.91507	2.85309		10	0.981858	0	0	0.167359	0.376078	0.786547	0.718586	0.637357	0	0	0	0
	chr03:2431675-2432411	Chr03G0015	+	RTt_00016284	1	RLC class	Intergenic								0.0836239	0.292927	0.380805	0	0.800361	0.257017	0	0	0	0	0	0	4		0.660598	0.435738	1.22286	1.12544	0	0	0	0	0	0	0	0
	chr03:2480901-2483373	Chr03G0016	-	LFt_00019869 RTt_00020061	1	RLC class	NAT(IRGSP,MSU)	[ORSiTERTOOT00351 2480791..2480930. 2470][ORSiTETNOOT00010 2481547..2481679. 2359][ORSiTETNOOT00010 2481547..2481679. 2160][ORSiTETNOOT00010 2481547..2481662. 2359][ORSiTETNOOT00010 2481547..2481662. 2160][ORSiRGRR00000334 2482040..2482147. 2359][ORSiRGRR00000334 2482040..2482147. 2160]							1.47527	0.927814	1.17039	1.02936	1.05017	0.9396	0.429787	0.347305	0.295117	0.374321	0.342915	0.30739			0.552312	0.574662	0.538075	0.958582	0.228914	0.0693466	0.11205	0.184497	0.278185	0.0266611	0.0814251	0
	chr03:2755539-2756613	Chr03G0017	+	RTt_00016335	1	RLC class	Intergenic	[ORSgTEMT00600545 2755740..2756092. 1074][ORSgTEMT01702316 2756604..2756765. 1226]							0.924453	0.238624	0.641888	0.209118	0	0.262963	0	0	0	0	0	0	1		0.472758	0.648071	0.608784	0.350776	0	0	0	0	0	0	0	0
	chr03:2994319-2995435	Chr03G0018	-	RTt_00020126	1	RLC class	NAT(IRGSP,MSU)	[ORSgTETNOOT00866 2994182..2994364. 1254]							0.220539	0.11381	0.278378	0.166213	0.259126	0.401479	0.0255139	0	0.0263814	0.0308174	0.0448484	0.0274853			0.112941	0.180485	0.314973	0.359028	0	0	0.0186342	0.0201503	0.0474581	0.0318385	0.0324125	0
	chr03:3131335-3132815	Chr03G0019	-	RTt_00020152 LFt_00019961	1	RLC class	NAT(IRGSP,MSU)	[%28A%29n 3131557..3131610. 1480][%28A%29n 3131557..3131610. 1399][%28GAAAA%29n 3131725..3131761. 1480][%28GAAAA%29n 3131725..3131761. 1399]	chr03:3131344	-	29		[3131344 29.0 03M0441]		2.09662	1.04203	0.757036	1.31923	0.751239	1.07389	0.546065	0.209299	0.0804799	0.988074	0.51419	0.167762	1	6	0.611716	0.370715	0.558378	0.414022	0.0613582	0.0497626	0.080448	0.115955	0.0674803	0	0.322609	0
	chr03:3212675-3213390	Chr03G0020	+	LFt_00016211	1	RLC class	NAT(IRGSP,MSU)	[%28CAT%29n 3212692..3212730. 715][%28GA%29n 3213102..3213151. 715][ORSgTEMT02200002 3213265..3213406. 731][ORSgTEMT00400016 3213285..3213405. 730]							0	0	0	0.118966	0	0	0.271791	0.328969	0.0943629	0	0.0796403	0.0981896			0	0.271789	0	0	0.505791	0.654399	0.439413	0.184459	0	0	1.40899	0
	chr03:3250145-3251907	Chr03G0021	-	LFt_00019974 RTt_00020165	2	RHC class	Intergenic	[ORSgTEMT03400014 3250857..3251002. 1262][ORSgTEMT03400014 3250857..3251002. 876][ORSgTEMT03400028 3250913..3251002. 1262][ORSgTEMT03400028 3250913..3251002. 876]							0.16756	0.485838	0.428112	0.453971	0.486709	0.557585	0.392551	0.272893	0.27023	0.421212	0.459632	0.328537			0.25355	0.26305	0.309705	0.0612499	0.0816263	0.0662429	0.0952435	0.0771517	0	0.0400264	0.651967	0
	chr03:3378641-3379330	Chr03G0022	+	RTt_00016440	1	RLC class	NAT(IRGSP,MSU)								0.0916276	0.642761	0	0	0.390272	0	0.190786	0.260152	0	0	0.167716	0	10		0.720374	0	0	0.175511	0.712936	0.000223944	0.110979	0.15373	0.36293	0.365221	0.371805	0.370217
	chr03:3967000-3967793	Chr03G0023	-	RTt_00020259	1	RLC class	Intergenic								0.756131	1.14626	1.20455	0.928183	1.36518	0.85202	0	0.071217	0	0	0	0.0851653			1.02888	0.552824	0.443725	0.437729	0	0.0527194	0.0569068	0.0616442	0.148488	0.199233	0	0
	chr03:4467042-4468426	Chr03G0024	-	LFt_00020121	1	RLC class	NAT(MSU)	[ORSiTERTOOT00141 4467273..4467639. 1384][ORSiTERTOOT00377 4467275..4467555. 1384][ORSiTERTOOT00377 4467820..4467879. 1384]							0.0379344	0.21984	0	0.102694	0	0.0776773	0.197492	0.17665	0.040755	0.142947	0.0694266	0.169902			0.0440074	0	0	0	0	0	0	0	0.146098	0	0.0997808	0
	chr03:4802770-4803207	Chr03G0025	+	RTt_00016652 LFt_00016448	1	RLC class	Intergenic								0.688986	2.74469	2.11294	0.966447	2.72455	2.07351	0	1.82271	1.2869	0.888737	0.422278	0.265493	7	1	0	0.191384	0.530956	0	0.159089	0	0.682226	0.446764	0.396564	0	0	0
	chr03:4998199-5000681	Chr03G0026	-	LFt_00020190	3	RLC class	NAT(IRGSP,MSU)								1.46072	0.91887	1.16641	0.820102	0.713756	1.0048	0.340705	0.346777	0.350571	0.234479	0.427727	0.261101	1		9.57457	12.779	6.43421	11.5662	2.57883e-05	0.0666067	0.125671	0.0775213	0.0893419	0.0299687	0.0610179	0
	chr03:5155091-5155910	Chr03G0027	-	LFt_00020216	1	RLC class	NAT(IRGSP,MSU)	[ORSiTETNOOT00148 5154935..5155148. 976][%28G%29n 5155499..5155525. 819]							0	0	0	0	0	0	0.301711	0.272683	0.156686	0.182696	0.265203	0.244677			0.246918	0	0	0	0.50186	0.505777	0.218365	0.295619	0.426104	0.0952876	0	0.0724432
	chr03:5160730-5161206	Chr03G0028	-	LFt_00020219	1	RLC class	Intergenic	[ORSiTETN00100011 5160659..5160733. 548][%28CGG%29n 5160963..5161073. 476]							3.71507	4.58375	2.03311	1.12017	1.39178	1.32561	0.336678	0.156334	0.533692	0.205939	0.443988	0.184508	3	5	0	0.164744	0.61097	0	0	0.326785	0.353129	0.512929	0	0	0	0
	chr03:5272291-5272729	Chr03G0029	-	RTt_00020420 LFt_00020231	1	RLC class	NAT(IRGSP,MSU)		chr03:5272423	-	179	[5272423 179.0 03M1031]			0.436873	1.21935	2.01129	1.56074	0.481503	0.445058	3.329	5.03813	5.1365	4.61146	3.8194	8.16405	2		2.18631	6.24205	5.24873	1.54618	1.72942	1.37314	1.34878	0.883124	0	0.524745	0	0
	chr03:5383514-5384193	Chr03G0030	+	RTt_00016726	1	RLC class	Intergenic								0.280596	0.218775	0.106546	0.768217	0.0996268	0.0958365	0.0973759	0.0885708	0	0.236422	0.256805	0.105646	12		0	0.0972051	0	0	0	0	0.0699076	0	0	0	0	0
	chr03:5384714-5385946	Chr03G0031	+	LFt_00016520	1	RLC class	Intergenic								0.0435107	0	0	0.0589611	0.0459701	0.0445515	0.090608	0.202953	0.140385	0	0.2389	0.0487619			0	0	0	0.042609	0.0379553	0	0	0	0	0	0	0
	chr03:5552631-5554417	Chr03G0033	-	RTt_00020459	1	RLC class	Intergenic								0.0566628	0.0983608	0.0321448	0.497566	0.0298593	0.0870087	0	0	0	0	0	0			0.165307	0.23988	0.113012	0.111768	0.0744314	0.0604308	0.065161	0.14073	0	0	0.111232	0
	chr03:5554568-5555616	Chr03G0034	-	RTt_00020460	1	RLC class	Intergenic								0.158788	0	0	0.431166	0.0560067	0.108405	0	0	0	0	0	0			0	0.445067	0.1045	0.154818	0.368483	0.149	0.160753	0.130407	0	0.0689111	0	0
	chr03:5600259-5601115	Chr03G0036	-	RTt_00020475	1	RLC class	Intergenic								0.136747	0.0796387	0.0777669	0.372481	0.217592	0.280134	0.213561	0.128518	0	0.258518	0.250289	0.153848			0.545078	0.644018	0.469497	0.397139	0.177799	0.143441	0.154809	0.502854	0	0	0.0913556	0
	chr03:5694430-5697191	Chr03G0038	+	LFt_00016556 RTt_00016761 RTt_00016762 LFt_00016557	2	RLC class	NAT(IRGSP)		chr03:5696683	+	43	[5696683 33.0 03P1231]		[5696683 43.0 03P0746]	4.75798	5.98996	6.63348	8.62814	4.55304	2.63252	10.4916	7.45524	9.15437	5.02609	5.33437	6.69818		9	0.671715	0.0863637	1.03217e-06	0.0915225	0.000187604	0	0.147719	0.46214	0.489985	0.547865	0.780838	0.166608
	chr03:5696772-5698542	Chr03G0039	-	RTt_00020488	1	RLC class	NAT(IRGSP,MSU)								0.314817	0.46371	0.487089	1.04399	0.422305	0.468771	0.149002	0.106326	0.122776	0.179561	0.130945	0.127998	2		0.160927	0.454317	0.456593	0.503809	0.0751177	0.142423	0.233088	0.0744461	0.109698	0.036797	0	0.0279752
	chr03:5749936-5750417	Chr03G0040	+	LFt_00016568	1	RLC class	NAT(IRGSP,MSU)	[ORSiTERT00400041 5749880..5749939. 538]							0	0	0	0	0	0	1.65378	2.1483	1.57203	2.62927	1.45394	3.26144			0	0	0	0	0.134502	0.528781	2.53883e-06	0.126092	0	0	0	0.166517
	chr03:5755448-5756083	Chr03G0041	+	LFt_00016570	1	RLC class	NAT(IRGSP,MSU)								0	0	0	0	0	0	0.32153	0.391058	0.895799	0.260494	0.188442	0.582257		4	0	0	3.46379e-05	0	0.159952	2.68952e-05	1.6024e-06	4.10734e-06	0	0	0	0
	chr03:5812560-5813646	Chr03G0042	-	LFt_00020310	1	RLC class	NAT(IRGSP,MSU)	[%28CGG%29n 5812932..5813096. 1086][%28CGGG%29n 5813193..5813318. 1086]							1.4186	0.470747	0.575624	0.687544	0.911036	0.933866	2.00456	1.51568	3.00093	3.31389	2.55001	2.33054	1	12	0	0	0.100121	0.148349	0.0441148	0.0356894	0	0.0416396	2.25876	0.263539	0.335362	0.250447
	chr03:6091648-6097000	Chr03G0043	+	RTt_00016828	5	RHC class	Intergenic	[%28CGG%29n 6091750..6091780. 438][ORSgTEMT02000051 6096938..6097126. 307][ORSgTEMT02000037 6096963..6097126. 307][ORSgTEMT02000034 6096983..6097143. 324]							0.109332	0.127063	0.186371	0	0.0578604	0.335893	0.683007	1.0745	1.41399	1.7198	1.1506	0.368221		12	0	0.0574307	0.161777	0	0.0475503	0.192222	0.0414785	0.0897397	0.212367	0.213708	0	0.162473
	chr03:6097736-6098818	Chr03G0044	+	RTt_00016829	1	RLC class	NAT(IRGSP,MSU)	[ORSiTERTOOT00313 6097924..6098041. 1082]							0	0.295559	0	0.138137	0.161504	0.260582	0.794853	0.713736	0.931798	1.28037	0.838324	0.399712			0.351459	0.107048	0.000111794	0	0.0886237	0.179237	0.0432708	0.125475	0.0986631	0	0.067384	0.100644
	chr03:6165392-6166551	Chr03G0045	-	RTt_00020540	1	RHC class	Intergenic	[ORSgTEMT00600199 6165675..6165960. 1159][ORSgTEMT00600554 6165735..6165986. 1159]							0	0.217359	0.106355	0.0634823	0.0989772	0.0479379	0.0974899	0.0437169	0.100762	0.294313	0.128525	0.104986			0	0	0	0	0	0	0	0	0	0	0	0
	chr03:6176154-6176506	Chr03G0046	-	RTt_00020545	1	RLC class	Intergenic		chr03:6175699	-	30	[6175699 30.0 03M1215]			0.571747	0	0.660383	0.404136	0	1.7655	0	1.15936	0.325571	0	0	0.33367	1	1	0	1.13013	2.33525	2.0348	0	0	0	0	0	0	0.439271	0
	chr03:6184469-6186247	Chr03G0047	-	LFt_00020352 RTt_00020547	2	RLC class	Intergenic	[ORSgTEMT01700229 6186213..6186366. 1298][ORSgTEMT01700229 6186213..6186366. 1298]	chr03:6184544	-	51	[6184489 33.0 03M1218]		[6184544 51.0 03M0725]	0.339687	0.524939	0.601801	1.53259	0.717108	0.659246	1.02132	1.72239	2.514	2.81941	2.59035	2.07076	8	11	0.160921	0.438759	0.688449	0.510477	0.272323	0.147251	0.211733	0.471774	0.731823	0.535595	0.454376	0.339326
	chr03:6465816-6467530	Chr03G0048	-	RTt_00020578 LFt_00020383	1	RLC class	NAT(IRGSP)	[ORSiTERTOOT00141 6465959..6466408. 1714][ORSiTERTOOT00141 6465959..6466408. 1599][ORSiTERTOOT00377 6465965..6466174. 1714][ORSiTERTOOT00377 6465965..6466174. 1599][GC_rich 6466849..6466869. 1714][GC_rich 6466849..6466869. 1599][ORSiTERTOOT00141 6467461..6467711. 1895][ORSiTERTOOT00141 6467461..6467711. 1836][ORSiTERTOOT00377 6467492..6467711. 1895]							1.349	0.54963	0.983027	0.868316	0.846629	1.18337	0.568432	0.477706	0.103385	0.161239	0.205697	0.610714	1	2	0.622853	1.25589	0.739457	0.351006	0.155879	0.0632653	0.0909593	0.0736743	0.227624	0.152708	0.194326	0.0870729
	chr03:6533922-6534527	Chr03G0049	+	LFt_00016698	2	RHC class	Intergenic	[ORSgTEMT00501316 6534437..6534576. 362]							0	0	0	0	0	0	0.867057	0.133269	0	0.17633	0.2541	0.631505		9	0	0	0	0	1.29978	0.849158	0.713648	1.10894	3.38461	1.13533	6.16423	0.143857
	chr03:6875765-6876713	Chr03G0050	-	LFt_00020416	1	RHC class	NAT(IRGSP,MSU)	[ORSgTEMT02000007 6875585..6875779. 1129][ORSiTEMT02000001 6875623..6875820. 1091][ORSiTETNOOT00113 6875833..6876087. 948][ORSiTETNOOT00010 6876309..6876409. 948][ORSiTETNOOT00010 6876404..6876495. 948][ORSiTETNOOT00010 6876516..6876692. 948][ORSiTETNOOT00109 6876605..6876852. 1087]							0	0	0	0	0	0	0.374737	0.337414	0.194147	0	0.274479	0.741394			0.0686627	2.0387e-06	0	0	0.0941622	0.257746	0.0670975	4.22991e-06	1.63578	0.391931	1.83538	0.0595938
	chr03:7068173-7070964	Chr03G0051	+	RTt_00016954	1	RLC class	NAT(IRGSP,MSU)	[ORSiTERTOOT00351 7068273..7068350. 2791][ORSgOTOT00000169 7068410..7068596. 2791]							0.190858	0.180396	0.295094	0.140329	0.127778	0.195351	0	0	0	0	0	0			0.761123	0.840488	0.745689	2.17378	0	0	4.80937e-07	0	0	0	0	0
	chr03:7491518-7493572	Chr03G0052	+	LFt_00016802 LFt_00016803 RTt_00016999	1	RLC class	Intergenic	[ORSgTEMT00500697 7491987..7492136. 767][ORSgTEMT00500697 7491987..7492136. 0][ORSgTEMT00500697 7491987..7492136. 755][ORSgTEMT01701946 7492130..7492184. 767][ORSgTEMT01701946 7492130..7492184. 0][ORSgTEMT01701946 7492130..7492184. 755][ORSgTEMT01700384 7492137..7492192. 767][ORSgTEMT01700384 7492137..7492192. 0][ORSgTEMT01700384 7492137..7492192. 755]							2.28128	0.942643	1.74678	0.3308	0.769379	0	0.844376	0.521838	1.97409	0.203832	0.443535	0.169023	3	4	0.447363	0.247513	0.077225	0.152335	0.0683505	0	0.178283	0.321946	0.155555	0.208716	2.01855	0
	chr03:7683805-7684576	Chr03G0053	-	LFt_00020524	1	RLC class	NAT(IRGSP,MSU)	[ORSiTETNOOT00129 7683659..7684064. 918][ORSiTETNOOT00118 7683659..7683968. 918][ORSiTETNOOT00117 7684509..7684847. 1042][ORSiTETNOOT00120 7684564..7684847. 1042]							0.0785161	0.0916025	0	0.107154	0	0.160867	0.245234	0.296063	0.170007	0.0990666	0.287423	0.530853			0.0888773	0.163882	0	0.075655	0	0.0546784	0	0.0639511	0.154424	0.310798	0	0.157525
	chr03:7871901-7872610	Chr03G0054	-	RTt_00020734	1	RLC class	NAT(IRGSP,MSU)								0	0.102875	0.501292	0	0.18739	0	0.916606	0.499401	0.190979	0.778424	0.322302	0.0993583	11	9	2.40006e-06	0.00927682	1.0574e-06	0.0844649	4.16391e-07	9.50127e-07	1.51483e-06	5.43886e-07	1.39226	0.467016	0.594294	0.0887632
	chr03:8019189-8020102	Chr03G0056	+	LFt_00016868	1	RLC class	Intergenic	[%28GGGA%29n 8019308..8019349. 913][ORSiTERTOOT00291 8019911..8025880. 6691]							0	0	0	0	0	0.322227	0	0.177121	0.0679211	0.158511	0	0.282925			0.503274	0.197859	0.74234	0.3664	0.273088	0.176403	0.380722	0.206037	0.245497	0.164698	0.922171	0
	chr03:8089863-8090905	Chr03G0057	-	RTt_00020758	1	RLC class	Intergenic								0.159917	0.247749	0.121146	0.0723774	0.225633	0.218353	0.0555012	0.0997465	0	0	0	0			0	0.056023	0	0.0519638	0	0.0375089	0	0	0	0	0	0
	chr03:8108604-8109938	Chr03G0058	+	LFt_00016870	3	RLC class	Intergenic								0	0	0.0529014	0.0631506	0.0492305	0.143069	0.145478	0.086975	0.300709	0.175669	0.0852395	0.208877			0.107491	0.04904	0.368768	0.227717	0.0405953	0.0985899	0.106351	0.114985	0.0900863	0	0	0
	chr03:8691358-8691785	Chr03G0059	+	RTt_00017114	1	RLC class	NAT(IRGSP,MSU)	[ORSiTETNOOT00127 8691242..8691439. 544]							0.781999	0.929497	0.224255	1.63655	0.423432	0.401428	0.204071	0	0.651339	0.751868	0.35876	0.224648	2	12	0.20715	0	0	0	0	0.130328	0	0	0.411933	0.276356	0	0
	chr03:9226212-9227052	Chr03G0060	+	LFt_00016991	2	RLC class	Intergenic								0.162711	0.664713	0.370425	0.222188	0.432425	0.166692	0.508203	0.921094	0.17625	0.513408	0.744549	0.45858	10	7	0.183871	0.254512	0.238157	0.313157	0.210862	0.452721	0.733114	0.463424	0	0	1.86056	0.0817329
	chr03:9417548-9418127	Chr03G0061	+	RTt_00017202	1	RLC class	Intergenic	[%28CCCCG%29n 9417586..9417678. 579]							1.18054	1.38619	0	0.162398	0.505015	1.08907	0	0	0	0	0.108065	0	10		0	0.121857	0.340539	0	0.101055	0.0809182	0	0	1.18589	0.318235	0.485957	0.12097
	chr03:9551403-9552436	Chr03G0062	-	LFt_00020746	1	RLC class	NAT(IRGSP)								0.0538802	0	0	0.073166	0.114043	0.055177	0.280497	0.252097	0.232243	0.135595	0.197228	0			0	0	0	1.55121e-06	0.1286	1.27196e-06	1.85386e-06	0.176938	0	0	0.357244	0
	chr03:9572171-9573081	Chr03G0063	-	LFt_00020749	1	RLC class	Intergenic								0.0631881	0.0735371	0	0.0859674	0	0.0647172	0	0.0592937	0.409264	0.159183	0	0.63929			0	0.0662261	0.0621156	0.0613164	0.164532	0.0442818	0	0.103444	0	0.496246	0	0
	chr03:9669187-9670326	Chr03G0064	-	RTt_00020945 LFt_00020762	1	RLC class	NAT(IRGSP)	[ORSiTETNOOT00010 9669273..9669760. 1094][ORSiTETNOOT00010 9669273..9669760. 1054][ORSiTETNOOT00120 9669273..9669633. 1094][ORSiTETNOOT00120 9669273..9669633. 1054][ORSiTETNOOT00108 9669274..9669824. 1094][ORSiTETNOOT00108 9669274..9669824. 1053][GC_rich 9669887..9669937. 1094][GC_rich 9669887..9669937. 970]							0.699324	0.54004	0.397455	0.712861	0.617186	0.658663	0.060675	0.109208	0	0	0.319985	0.261845			0	6.70547e-06	0.212025	0.0490185	0	0	4.10479e-06	0	0	0	0	0
	chr03:9669610-9670485	Chr03G0065	+	RTt_00017236 LFt_00017047	1	RHC class	NAT(IRGSP)	[ORSiTETNOOT00010 9669273..9669760. 1213][ORSiTETNOOT00010 9669273..9669760. 1116][ORSiTETNOOT00120 9669273..9669633. 1213][ORSiTETNOOT00120 9669273..9669633. 1116][ORSiTETNOOT00108 9669274..9669824. 1212][ORSiTETNOOT00108 9669274..9669824. 1115][GC_rich 9669887..9669937. 875][GC_rich 9669887..9669937. 776]							0.531638	1.08301	0.302308	0.637275	0.563785	1.27442	0.162073	0.146719	0.252767	0.0981981	0.284935	0.526199	10		0	0.139164	0.0474478	0.128778	0	0	0.100379	0	0	0	0	0.0662428
	chr03:9890373-9891649	Chr03G0066	+	RTt_00017265	1	RLC class	NAT(MSU)	[%28CGG%29n 9890951..9891036. 1276][ORSiTETN00300002 9891434..9891655. 1282]							0.250409	0.338817	0.0947823	0	0.39673	0.341856	0	0	0	0	0	0			0	0.0880094	0.0413893	0.0409038	0	0.0590163	0	0	0	0	0	0
	chr03:9893229-9898069	Chr03G0067	-	LFt_00020798	1	RLC class	NAT(IRGSP,MSU)	[ORSiTEMT01600009 9893000..9893249. 5070][%28A%29n 9893302..9893363. 4840][ORSiTETN00300002 9896880..9897034. 4840][ORSiCMCM00100017 9897217..9897854. 4840][ORSgTETNOOT00417 9898033..9898174. 4945][ORSgTETNOOT01384 9898033..9898139. 4910]							0.0290761	0.0447311	0.0549205	0.0391335	0.020368	0.00991917	0.625726	0.662431	0.642175	1.04372	1.20168	0.605063			0.158869	0.313104	0.359689	0.292979	0.160557	0.102389	0.176344	0.176318	0.459902	0.197464	0.301536	0.187655
	chr03:9910035-9910632	Chr03G0068	-	LFt_00020802	1	RLC class	Intergenic	[GC_rich 9910006..9910048. 627][%28GAAAA%29n 9910080..9910119. 597][ORSiTETNOOT00124 9910605..9911025. 990]							0.112737	0	0	0.154922	0	0	0	0.21478	0.245731	0.285605	0.515961	0.12773		11	0	0.116541	0.108629	0.320887	0.289895	0.309742	0.0836468	0.181659	0	0.303011	0.154237	0
	chr03:10077053-10078022	Chr03G0069	-	LFt_00020813	1	RHC class	Intergenic								0	0	0	0.0793112	0	0	0.486043	0.273387	1.25867	0.367308	0.320402	0.458829		4	0.46801	0.183723	0.287379	0.56751	18.3822	19.2581	19.0113	14.232	0.340687	0	2.63703	0.115843
	chr03:10223417-10224974	Chr03G0070	-	RTt_00021013 LFt_00020827	1	RLC class	NAT(IRGSP,MSU)	[%28GA%29n 10223469..10223496. 1557][%28GA%29n 10223469..10223496. 1446][%28CGG%29n 10224686..10224854. 1557][%28CGG%29n 10224686..10224854. 1430]							0.198637	0.191708	0.124358	0.134301	0.174589	0.101677	0.0760436	0.169981	0.196111	0.0917211	0.100248	0			1.45259e-06	1.11794e-06	0.0836237	0.0651546	0	7.81409e-07	0	0	0	0	0	0
	chr03:10227942-10228384	Chr03G0071	-	LFt_00020828	1	RLC class	Intergenic								0	0	0	0	0	0.188553	0.766564	0.179188	1.42388	0	0.168466	0.210661		4	0	0	0	0	0.154794	0	0.265684	0.144936	0	0	0	0
	chr03:10231882-10232864	Chr03G0072	-	RTt_00021016	1	RLC class	Intergenic	[ORSiTETNOOT00118 10231865..10232066. 1000][%28TAAAAA%29n 10232094..10232113. 982][ORSiTERTOOT00377 10232830..10233065. 1183][ORSiTERTOOT00141 10232844..10233214. 1332][ORSiTERTOOT00377 10232845..10233051. 1169]							0.172155	0.200164	0.065225	0.0779808	0.243062	0.235077	0	0.161266	0	0.0722359	0.210059	0.0644504			0	0.0602417	0.0565453	0.11167	0	0.0806229	0.0869913	0	0	0.0748854	0.228706	0
	chr03:10342888-10344407	Chr03G0073	-	RTt_00021032	1	RHC class	NAT(IRGSP)	[ORSiTETNOOT00115 10342767..10342924. 1641][ORSiTETNOOT00129 10342824..10342970. 1584][ORSiTETNOOT00128 10343030..10343399. 1519][ORSiTETNOOT00120 10343052..10343332. 1519][%28CGG%29n 10343411..10343513. 1519]							0.238404	0.1578	0.0773108	0.13819	0.46706	0.348677	0.567395	0.348515	0.585015	0.64142	0.373986	0.495453			0.33137	2.16173e-06	0.0919567	0.167494	0.06112	0.090676	0.260312	6.1595e-06	0.0654532	0	0.0894052	0.0667674
	chr03:10343384-10344667	Chr03G0074	+	RTt_00017329	1	RHC class	NAT(IRGSP)	[ORSiTETNOOT00128 10343030..10343399. 1638][%28CGG%29n 10343411..10343513. 1283][ORSiTETNOOT00111 10344439..10344820. 1436][ORSiTETNOOT00109 10344447..10344784. 1400]							0.290259	0.0961762	0.188339	0.224666	0.262769	0.445789	0.259048	0.309274	0.0891568	0.10421	0.170752	0.27873			0.558382	0.262342	0.176272	3.3504e-06	0.287629	0.271115	0.000247099	0.273444	0.0799945	0.0536664	0.0546339	0
	chr03:10379741-10380666	Chr03G0075	-	LFt_00020853	1	RLC class	NAT(IRGSP,MSU)	[GC_rich 10380202..10380239. 925][GC_rich 10380216..10380241. 925]							0	0.0720047	0	0.0841714	0.0655776	0	0.193295	0.116095	0	0.233814	0.283163	0.208657			6.35243e-08	1.17177e-06	0.196036	8.03804e-07	2.63038e-06	4.26832e-07	2.73893e-07	2.28154e-06	0	0	0.0824053	0
	chr03:10567205-10567992	Chr03G0076	+	LFt_00017172 RTt_00017365	1	RLC class	Intergenic	[ORSiTETNOOT00124 10567614..10567676. 787][ORSiTETNOOT00124 10567614..10567676. 541][ORSgOTOT00000650 10567852..10567936. 787][ORSgOTOT00000650 10567852..10567936. 0][ORSgOTOT00000486 10567865..10567936. 787][ORSgOTOT00000486 10567865..10567936. 0]							0.655473	0.92554	0.748482	0.361592	0.702499	0.403214	1.35514	2.77802	1.57753	2.66867	3.82859	2.66977	9	7	0	0	0.149368	0	0	0.106479	0	0.0622567	0.150061	0.402689	0.102487	0
	chr03:10591822-10592587	Chr03G0077	+	LFt_00017176	1	RLC class	NAT(IRGSP,MSU)	[ORSiTETNOOT00120 10591630..10591847. 958][ORSiTETNOOT00109 10591654..10591873. 934][%28CGG%29n 10591929..10592037. 765]							0.158694	0.185169	0.0903085	0	0.168644	0	0.247829	0.149635	0.171833	0.50062	0.0726162	0.0894233		6	0	0	0.0774886	0.0764264	0.0685867	0.110476	0.298153	0.193832	0.936758	0	0.639778	0.238892
	chr03:10605333-10606181	Chr03G0078	+	RTt_00017371	1	RHC class	NAT(IRGSP,MSU)	[ORSiTETNOOT00124 10605989..10606113. 848]							0.0692151	0.322519	0.236184	0.0942825	0.146867	0.141792	0.144126	0.0650663	0.224406	0	0.25337	0.077881			0.472721	0.0724212	0.271493	0.267914	0.419881	0.145156	0.261106	0.339269	0	0	0	0.0690941
	chr03:10935620-10937341	Chr03G0079	+	RTt_00017407 RTt_00017408 RTt_00017409 LFt_00017215	1	RLC class	Intergenic								0.787838	1.42611	1.50453	1.96709	1.14737	1.28473	0.854243	1.51798	1.38282	0.866347	0.659733	0.191407	12		0.174089	0.181579	0.0827315	0.065439	0.0193886	0.0314584	0	0.018323	0	0	0	0
	chr03:11065899-11066421	Chr03G0080	+	RTt_00017427	1	RLC class	Intergenic	[GC_rich 11065827..11065900. 595][ORSiTERTOOT00141 11066397..11066823. 924]							0.138748	0.490393	0.158517	0.574897	0.595556	0.142272	3.90176	5.1975	2.7366	4.76092	5.5902	7.2623	6	7	0	0.1424	0	0.130161	0.354487	0.283053	0	0	5.92306	2.27065	0.577896	1.43857
	chr03:11096702-11097909	Chr03G0081	-	RTt_00021119	1	RHC class	NAT(MSU)	[ORSiTERTOOT00377 11096641..11096839. 1269][ORSiTETNOOT00120 11096667..11096899. 1243]							0.0891776	0.103472	0.303845	0.302176	0.235587	0.091312	1.5785	1.24829	0.911322	0.840731	1.06089	1.69927			0.154552	0	0	0.0436428	0.23331	0.188932	0.0679323	0.0734374	0.172317	0.0578018	0.470751	0
	chr03:11179156-11180148	Chr03G0082	-	LFt_00020938	1	RLC class	Intergenic	[ORSgTEMT02400171 11179262..11179306. 992][ORSiOTOT00000050 11179300..11179479. 992][%28CGG%29n 11179630..11179680. 992][%28G%29n 11179681..11179701. 992][%28CGG%29n 11179702..11179819. 992]							0	0.0658733	0	0	0.0599931	0.232114	0.707949	0.636802	0.122182	0.499243	0.259266	0.699946		2	0	0.059495	0	0.1103	0.443357	0.0796313	0.0429599	0.185914	0.110176	0.0739144	0	0
	chr03:11307859-11308714	Chr03G0083	-	RTt_00021131	1	RHC class	NAT(MSU)	[GC_rich 11308273..11308301. 855][%28GA%29n 11308526..11308571. 855][%28CGG%29n 11308681..11308772. 913]							0.205433	0.319045	0	0	0.290569	0.14028	0	0	0	0.0863048	0.0626674	0.0770423			0	0.0716643	0.0671703	0	0	0	0	0	0	0	0	0
	chr03:11571933-11572720	Chr03G0084	-	RTt_00021150	1	RHC class	Intergenic	[%28G%29n 11571885..11571970. 836][ORSiTERTOOT00300 11572341..11572590. 787][ORSiTERTOOT00300 11572454..11573489. 1556]							0	0.178167	0.0869196	0.208397	0.324533	0.156493	0	0	0	0	0	0			0	0	0.0746842	0.294688	0	0	0	0	0	0	0	0
	chr03:11644386-11645231	Chr03G0085	+	RTt_00017489	1	RLC class	Intergenic	[ORSiTETN00200008 11644929..11645074. 845][ORSiTETNOOT00123 11645114..11645260. 874]							0	0.243024	0.237284	0.0947258	0.295111	0	0	0	0	0	0	0			0.316547	0.0727505	0.477253	0.672792	0.120512	0.0972067	0.0524568	0	0	0	0	0
	chr03:11739148-11739969	Chr03G0086	+	RTt_00017506 LFt_00017308	1	RLC class	NAT(IRGSP,MSU)		chr03:11740085	+	120	[11740034 57.0 03P2518][11740085 98.3 03P2519]	[11740034 106.0 03P1936][11740085 120.0 03P1937]	[11740085 35.0 03P1514]	14.3082	15.3861	12.3353	11.0613	12.6495	13.2526	2.8411	2.98536	5.7438	6.51061	4.99471	4.06929		12	0.740755	1.06029	1.13519	1.05003	0.0627326	0.101155	0.491321	0.295619	0.284069	0.0952876	0.0970054	0.21733
	chr03:11822765-11826371	Chr03G0087	+	RTt_00017524 RTt_00017525 LFt_00017325 LFt_00017326 LFt_00017327	1	RLC class	NAT(IRGSP,MSU)	[AT_rich 11824030..11824050. 1614][AT_rich 11824030..11824050. 0][AT_rich 11824030..11824050. 1437][AT_rich 11824030..11824050. 0][AT_rich 11824030..11824050. 0][ORSgTEMT00800021 11824253..11824576. 1811][ORSgTEMT00800021 11824253..11824576. 0][ORSgTEMT00800021 11824253..11824576. 1705][ORSgTEMT00800021 11824253..11824576. 0][ORSgTEMT00800021 11824253..11824576. 678][ORSgTEMT00800035 11824294..11…							0.356017	0.220739	0.184729	0.687254	0.393273	0.557758	0.288064	0.135208	0.439605	0.533189	0.667842	0.142943	2		0.221994	0.134379	0.126559	0.156427	0.0555991	0.0676739	0.0486512	0.0525488	0.182971	0.040917	0	0.0933224
	chr03:12184401-12184854	Chr03G0088	-	RTt_00021213 LFt_00021027	1	RLC class	NAT(MSU)								0.198816	0	0.456355	0	0.825047	0.612598	0.99457	1.36544	4.08894	5.10248	3.28548	2.0582	4	12	0	0.385802	0	0	0.32072	0.509087	0.962571	0.9006	0	0.268551	0.273392	0
	chr03:12268015-12268780	Chr03G0089	+	LFt_00017357	1	RLC class	Intergenic								0	0.185169	0	0.216613	0.0843219	0	0.165219	0.149635	0.25775	0.200248	0.290465	0			0.26932	0.165578	0.154977	0.382132	0	0	0	0	0	0	0	0
	chr03:12361766-12362639	Chr03G0090	-	LFt_00021048 RTt_00021238	1	RLC class	NAT(MSU)	[%28CGG%29n 12362002..12362153. 873][%28CGG%29n 12362002..12362153. 712][%28CGG%29n 12362167..12362336. 873][%28CGG%29n 12362167..12362336. 712][%28CGG%29n 12362318..12362397. 873][%28CGG%29n 12362318..12362397. 712]	chr03:12361803	-	94	[12361732 59.0 03M2324][12361803 65.0 03M2325]		[12361732 45.0 03M1384][12361803 94.0 03M1385]	1.40045	2.65339	1.19604	2.74169	3.35305	4.3045	26.142	28.2089	25.2422	43.7608	46.28	30.511	6		0.0759858	0	0	0	0.173397	0.139927	0.151012	0.217983	8.85877	3.84556	7.029	3.3223
	chr03:12509592-12510959	Chr03G0091	+	RTt_00017591	1	RLC class	NAT(IRGSP,MSU)	[%28CGG%29n 12509993..12510135. 1367][GC_rich 12510484..12510536. 1367]							0.307888	0.133834	0.218467	0.0520993	0.121885	0.0788076	0	0	0.041352	0	0.0352181	0			0.847989	0.324926	1.9932e-06	0.188883	1.88546e-06	0.0544958	0.176325	0.222292	0	0	0	0
	chr03:12561618-12562326	Chr03G0092	-	RTt_00021258	1	RLC class	Intergenic	[%28GAAAA%29n 12561826..12561851. 708][%28GGA%29n 12562240..12562279. 708]							0.176429	1.13387	0.401824	1.08565	2.34703	0.994194	0	0	0	0	0	0	5		0.0992802	0.459073	0.858396	0.846241	0	0.0611898	0	0	0	0	0	0
	chr03:12684984-12688104	Chr03G0093	-	LFt_00021084 LFt_00021085 LFt_00021086	5	RHC class	NAT(MSU)	[ORSiCMCM00100017 12685091..12685780. 0][ORSiCMCM00100017 12685091..12685780. 0][ORSiCMCM00100017 12685091..12685780. 0][ORSiCMCM00100017 12685876..12686853. 978][ORSiCMCM00100017 12685876..12686853. 978][ORSiCMCM00100017 12685876..12686853. 978][AT_rich 12686912..12686934. 0][AT_rich 12686912..12686934. 0][AT_rich 12686912..12686934. 0][ORSiCMCM00100017 12686960..12687011. 0][ORSiCMCM00100017 12…							0.280026	0.323878	0	0	0	0.358994	0.580756	1.12363	2.09423	1.13549	2.32015	0.633521		10	0	0	0	0	0	0	0	0	0	0	0.187045	0
	chr03:12893773-12894736	Chr03G0094	-	LFt_00021115	1	RLC class	NAT(IRGSP)	[ORSiTETNOOT00103 12893835..12893928. 963][ORSiTETNOOT00133 12893835..12893906. 963][ORSiTETNOOT00124 12893838..12893895. 963]							0	0	0.0668508	0	0.124578	0	0	0	0.126865	0.370208	0.161458	0.264263			0.933292	5.30248e-06	0.752898	0.384237	0.431951	0.330296	0.340395	0.253629	0.228961	0.307209	0	0.0583895
	chr03:12894038-12894923	Chr03G0095	+	LFt_00017442	1	RLC class	NAT(IRGSP)	[ORSiTETNOOT00109 12894819..12895013. 975]							0	0.152483	0	0	0	0.0670744	0.0681826	0.122987	0.141447	0.330035	0.0599305	0			0.1603	0.754507	8.33323e-06	0.652621	0.201501	1.20676e-05	0.562069	0.30739	0	0.171641	0.174735	0.0652456
	chr03:12966777-12967057	Chr03G0096	-	LFt_00021126	1	RLC class	Intergenic	[%28TGG%29n 12966925..12966951. 280][%28GGAGA%29n 12966988..12967055. 280]							0.985577	0.606357	2.89375	3.55863	1.11112	1.02159	2.11777	0	1.19631	2.69191	3.71407	3.55888	12	11	0	3.73894	3.83004	0.834625	1.57781	2.15429	1.97427	1.46736	0	0	0	0
	chr03:13081347-13082924	Chr03G0097	-	LFt_00021136 LFt_00021137 RTt_00021321	1	RLC class	Intergenic		chr03:13082624	-	79			[13082416 41.0 03M1491][13082624 79.0 03M1492][13082677 42.0 03M1493]	0.497125	0.744512	0.313389	0.768646	0.524544	0.28108	1.06016	2.38267	2.006	2.17425	3.54426	2.67201	2	11	0.151887	0.275903	0.454679	0.545904	0.570784	0.532564	0.948857	0.782184	0.187963	0.168133	0.427909	0.0639122
	chr03:13082976-13083928	Chr03G0098	-	LFt_00021138 RTt_00021322	1	RLC class	NAT(IRGSP)	[%28AGGGGG%29n 13082955..13082981. 970]	chr03:13082624	-	79			[13082624 79.0 03M1492][13082677 42.0 03M1493]	3.68486	5.40506	3.31741	4.80198	5.28738	2.63388	13.1158	15.3823	18.4903	16.2327	23.6852	17.3105			1.16727	0.692196	1.47614	0.757847	1.77166	1.68375	2.31649	1.57287	9.58101	3.37061	1.11719	1.48984
	chr03:13150183-13150972	Chr03G0099	+	RTt_00017656 LFt_00017459	1	RLC class	Intergenic	[%28CGA%29n 13150489..13150510. 789][%28CGA%29n 13150489..13150510. 772]							0.837378	0.36573	0.445981	0.213887	0.646844	0	0.326383	0.0738578	0.424237	0.593325	0.627004	0.17661	3	11	0.258881	0.317992	0.223318	0.146863	0	0.10613	0.171842	0.124102	0.149533	0	0.306379	0
	chr03:13161464-13163305	Chr03G0101	-	RTt_00021340	1	RHC class	NAT(IRGSP,MSU)								0.301213	0.633691	0.31067	0.517805	0.721383	0.756854	0.285127	0.254236	0.234886	0.618401	0.125286	0.122443	5	6	3.29004	2.0032	1.40083	1.67574	3.03269	1.96332	4.1635	3.78131	0.262228	0.105554	0.644739	0.160496
	chr03:13707140-13709063	Chr03G0102	-	LFt_00021186 RTt_00021373 RTt_00021374	1	RHC class	Intergenic	[ORSgTEMT00300106 13707081..13707174. 1964][ORSgTEMT00300106 13707081..13707174. 988][ORSgTEMT00300115 13707086..13707188. 1959][ORSgTEMT00300115 13707086..13707188. 983][%28CGA%29n 13708936..13708961. 1904][%28CGA%29n 13708936..13708961. 361][%28CGA%29n 13708936..13708961. 798]							0.801707	1.41356	0.575507	0.854408	1.87895	2.34318	0.312267	0.211492	0.440939	0.265313	0.195324	0.293359	7		0.431366	0.251338	0.368482	0.390498	0.277273	0.0938284	0.182103	0.305854	0	0.0338677	0	0
	chr03:14044673-14045972	Chr03G0103	+	LFt_00017519 LFt_00017520 RTt_00017721 RTt_00017722 RTt_00017723	1	RLC class	NAT(IRGSP,MSU)	[ORSgTEMT00800113 14045764..14046030. 1357][ORSgTEMT00800113 14045764..14046030. 629][ORSgTEMT00800113 14045764..14046030. 1353][ORSgTEMT00800113 14045764..14046030. 629][ORSgTEMT00800113 14045764..14046030. 597]							0.299251	1.58567	2.29823	1.27882	2.20462	1.84178	0.300105	0.308068	0.584588	0.777	1.2325	0.62238	4	11	1.85204	1.9161	2.06253	1.70938	0.071579	0.0290058	0.0625707	0.048216	0.79101	0.106134	0.378165	0.161378
	chr03:14094607-14096877	Chr03G0104	-	RTt_00021401	1	RLC class	NAT(IRGSP,MSU)	[ORSgTEMT01400033 14094420..14094627. 2458][ORSgTEMT01600998 14094459..14094669. 2419][%28CGGGGG%29n 14094990..14095040. 2270]	chr03:14094658	-	93	[14094658 93.0 03M2616]		[14094658 42.0 03M1587]	0.325702	0.225914	0.172383	0.234359	0.32004	0.644556	0.813946	1.12706	1.04657	1.36127	1.84782	2.23114		10	5.7553e-05	0.164335	0.683878	1.49783e-05	0.171839	0.150424	0.00179591	0.1366	1.3684	0.639836	0.736332	0.380693
	chr03:14136466-14137359	Chr03G0105	+	RTt_00017728	2	RHC class	NAT(MSU)	[ORSiTETNOOT00116 14136215..14136591. 694][ORSiTETNOOT00010 14136215..14136549. 694]							0	0.769577	0.186169	0.225688	0.52576	0	0	0	0	0	0	0	10		0	0	0.307544	0.151107	0	0	0	0	0	0	0	0
	chr03:14378985-14379823	Chr03G0106	+	RTt_00017756	1	RLC class	Intergenic	[%28GGA%29n 14378996..14379057. 838]							0.281186	0.245712	0.159927	0.28733	0.298376	0.072005	0	0	0	0	0	0			0.399829	0.0735306	0	0.135982	0.0609035	0	0	0	0	0.0923547	0	0
	chr03:14551493-14562778	Chr03G0107	-	LFt_00021255 LFt_00021256 RTt_00021440 RTt_00021441	6	RHC class	NAT(IRGSP,MSU)	[ORSgTEMT00901049 14551369..14551579. 2025][ORSgTEMT00901049 14551369..14551579. 2025][ORSgTEMT00900998 14551369..14551540. 2025][ORSgTEMT00900998 14551369..14551540. 2025][ORSgTEMT00900176 14551460..14551593. 1934][ORSgTEMT00900176 14551460..14551593. 1934][ORSgTEMT01601214 14551812..14551850. 1900][ORSgTEMT01601214 14551812..14551850. 1900][ORSgTEMT01601214 14551812..14551850. 0][ORSgTEMT016012…	chr03:14552849	-	94	[14552037 48.0 03M2645][14552849 91.0 03M2646][14562346 59.0 03M2647]	[14552849 94.0 03M1978]	[14552037 61.0 03M1603][14552849 71.0 03M1604]	2.04182	2.27578	2.27508	3.37599	2.16826	2.38731	3.31666	3.49484	5.42562	5.7794	5.09746	3.18358			0.732004	0.937701	0.964545	0.859333	0.344484	0.343123	0.510687	0.485739	0.704506	0.315091	0.628177	0.309419
	chr03:14692091-14692962	Chr03G0108	+	RTt_00017792 LFt_00017590	1	RHC class	NAT(MSU)								0.123893	0.436842	0.565625	0.170626	0.132625	1.52408	0.211315	0.592163	0	0	0	0.843759			0	0.283274	0.73023	0.196545	0	0.0946487	0	0.0552974	0	0	0	0
	chr03:14862998-14864089	Chr03G0109	+	RTt_00017807 LFt_00017604	1	RLC class	NAT(IRGSP,MSU)	[ORSiTETNOOT00111 14862672..14863246. 1038][ORSiTETNOOT00116 14862672..14863150. 1038][ORSiTETNOOT00129 14863899..14864431. 1153][ORSiTETNOOT00114 14863970..14864428. 1150][ORSiTETNOOT00116 14864040..14864433. 1155]							0.0876939	0.819745	0.199725	0	0.0933245	0.628964	0.0764118	0.20724	0.262657	0.1851	0.286898	0			1.49999	0.767032	0.646628	0.354424	0.127072	0.102436	0.110567	0	0	0	0	0
	chr03:14884892-14886728	Chr03G0110	+	LFt_00017609 RTt_00017811	1	RLC class	Intergenic	[ORSgOTOT00000194 14886333..14886395. 0][ORSgOTOT00000194 14886333..14886395. 947][ORSgOTOT00000817 14886340..14886395. 0][ORSgOTOT00000817 14886340..14886395. 947][ORSgOTOT00000163 14886345..14886394. 0][ORSgOTOT00000163 14886345..14886394. 947][ORSiTETNOOT00027 14886721..14886905. 314]							0.240267	0.419216	0.204852	0.326676	0.0636327	0.123035	0.250158	0.337873	0.129606	0.0756337	0.494721	0.337452			0.275004	0.378057	0.177368	0.0583716	0.0521762	0.084297	0.090961	0.14765	0	0	0	0.0596758
	chr03:14964321-14964961	Chr03G0111	+	RTt_00017823 LFt_00017620	1	RLC class	NAT(MSU)	[ORSiTETN00100010 14964117..14964326. 845]							0.444915	1.197	0.348009	0.279123	0	0.608395	2.62648	2.41639	1.46562	2.63767	0.565906	1.01414	10	9	0	0.211071	0	0	0	0	0	0.0822855	0.202672	0.135968	0	0.103371
	chr03:15314091-15315459	Chr03G0113	+	LFt_00017649	3	RLC class	NAT(IRGSP)	[ORSgTEMT01602489 15313964..15314187. 427][ORSgTEMT01600747 15313980..15314180. 411]							0	0	0	0	0	0	0.125889	0.115465	0	0.459899	0.442709	0.274331			0	0	0	0	0	0	0	0	0	0.163217	0.332319	0
	chr03:15399927-15402113	Chr03G0114	-	LFt_00021321	1	RLC class	NAT(IRGSP,MSU)								0.135786	0.0784981	0.0513363	0.122153	0.0953178	0.0694964	0.141389	0.146875	0.290927	0.198651	0.165669	0.0758394			1.17577	1.44732	2.20533	1.27164	0.421023	0.801566	0.429343	0.584078	0	0.058016	0	0
	chr03:16116959-16117582	Chr03G0115	-	LFt_00021390	1	RLC class	NAT(IRGSP,MSU)	[%28CGAGA%29n 16117180..16117199. 623]							0.423394	0.372121	0.12067	0.145256	0.790816	0.325429	0.220402	0.100613	0.1152	0.535868	0.290643	0.479169	5	8	1.02946e-06	0.63416	0.376738	0.169772	0.187516	0.119307	0.250641	1.99246e-06	0	0	0	0
	chr03:16170146-16171080	Chr03G0116	+	RTt_00017921	1	RLC class	Intergenic	[%28GA%29n 16170210..16170231. 934][%28GAA%29n 16170342..16170389. 934]							0.0611276	0.355578	0.90343	0.415647	0.518142	0.313026	0	0	0	0	0	0	11		2.16754	1.15386	1.20281	1.1281	0.318501	0.385868	0.277588	0.200275	0.23827	0	0	0.0607634
	chr03:16224365-16224825	Chr03G0117	-	LFt_00021398	1	RHC class	Intergenic	[%28CAATC%29n 16224427..16224561. 460]							0.428176	0	0	0.118983	0.369522	0.175737	0	0.0831628	0.472665	0.874763	0.39245	0.48993		12	0	0	0	0.132115	0	0.153476	0.145114	0.338981	0.355132	0.357375	0.970179	0
	chr03:16272343-16274350	Chr03G0118	+	LFt_00017728 LFt_00017729	2	RLC class	Intergenic	[ORSiTETNOOT00109 16272150..16272370. 624][ORSiTETNOOT00109 16272150..16272370. 624][%28CGAA%29n 16272840..16272906. 0][%28CGAA%29n 16272840..16272906. 0][%28GGGGA%29n 16273016..16273083. 721][%28GGGGA%29n 16273016..16273083. 0][ORSiTEMT04100001 16273101..16273292. 721][ORSiTEMT04100001 16273101..16273292. 0][ORSgTEMT03000057 16273506..16273889. 978][ORSgTEMT03000057 16273506..16273889. 0][ORSiTE…							1.39737	0.574026	1.30364	1.90368	0.744053	0.794988	2.71776	1.95437	5.36804	4.12844	4.45551	3.22782	12	5	0.21783	0.695802	0.467126	0.599963	0.205712	0.0666056	0.251476	0.233059	1.55287	0.367688	1.43488	0.186358
	chr03:16321505-16323065	Chr03G0119	-	RTt_00021591	2	RHC class	NAT(IRGSP)	[%28GGA%29n 16322153..16322204. 1249]							0.321359	0.827418	0.243185	0.386476	0.602833	0.913914	0.446146	0.398799	0.115036	0.269038	0.0980232	0	10		5.80562e-07	0.534715	0.142473	0.213386	0.0629583	0.255924	4.68386e-07	0.0589379	0.206041	0	0.0469065	0
	chr03:16322021-16322827	Chr03G0120	+	RTt_00017936 LFt_00017734	1	RLC class	NAT(IRGSP)	[%28GGA%29n 16322153..16322204. 806][%28GGA%29n 16322153..16322204. 389]	chr03:16322817	+	273	[16322817 273.0 03P3182]	[16322817 159.0 03P2461]	[16322817 165.0 03P1910]	5.06705	5.64409	4.46642	4.17363	6.74513	8.49494	15.7331	13.6429	10.936	10.9343	9.82209	12.5944			0.75589	1.68724	1.15776	0.780184	0.70343	0.562115	0.835874	0.784734	2.61341	0.779233	0.69412	0.370261
	chr03:17215068-17215992	Chr03G0121	+	RTt_00017999	1	RLC class	NAT(IRGSP,MSU)	[ORSiTETNOOT00126 17214724..17215205. 1269][ORSiTETNOOT00108 17214736..17215137. 1257][%28CGG%29n 17215309..17215443. 924][ORSgOTOT00000352 17215965..17216194. 1126]							0.185909	0.216315	0	0.0842888	0.197007	0.0634682	0.0645206	0	0	0.0780462	0.113421	0.0696492			0	0.129942	5.36209e-06	0.120332	0	0	0	0.101489	0	0	0	0
	chr03:17258460-17259685	Chr03G0122	+	RTt_00018005 LFt_00017799	1	RHC class	NAT(MSU)	[%28CCGCG%29n 17258623..17258728. 896][%28CCGCG%29n 17258623..17258728. 1196]	chr03:17259318	+	46			[17259318 46.0 03P1986]	1.28911	1.87568	1.09939	2.10514	1.29828	1.45236	2.07914	1.75519	3.1318	3.16663	1.94653	2.89829			0.989319	0.712313	1.42865	0.70582	0.628938	0.254634	0.412007	0.668114	0.348522	0.233815	0	0.0888799
	chr03:17335795-17336758	Chr03G0123	+	RTt_00018010	1	RHC class	NAT(MSU)	[ORSiTERTOOT00141 17335573..17335924. 1186][ORSiTETNOOT00109 17335766..17335988. 993][%28CGG%29n 17336032..17336121. 963][GC_rich 17336526..17336546. 963]							0.529293	1.09431	0.267403	0.639525	0.498313	0.662529	0	0	0	0.0740416	0.215277	0.198197	10		0.741007	0.246853	0.0579158	0.114368	0	0	0.0445511	0.0482069	0.11448	0	0.0781867	0
	chr03:17442902-17443414	Chr03G0124	+	RTt_00018018 LFt_00017811	1	RLC class	Intergenic	[%28CGG%29n 17442849..17442971. 544][%28CGG%29n 17442849..17442971. 566][ORSiTERTOOT00060 17443023..17443126. 490][ORSiTERTOOT00060 17443023..17443126. 509][ORSgTEMT02400199 17443075..17443132. 490][ORSgTEMT02400199 17443075..17443132. 509]							0.46153	0.908448	0	0.42614	0.496479	0.789011	0.752679	0.445527	0.951323	0.367607	0.704636	0.350983	10	4	0.157416	0	0	0.270482	0.1229	0	0	0.115303	0	0.395508	0.201319	0.150344
	chr03:17861370-17863509	Chr03G0125	-	RTt_00021698 LFt_00021519	1	RLC class	Intergenic	[ORSiTERTOOT00274 17862188..17862699. 1422][ORSiTERTOOT00274 17862188..17862699. 1322][ORSiTERTOOT00093 17862273..17862933. 1563][ORSiTERTOOT00093 17862273..17862933. 1237]							0.19885	0.298164	0.0417256	0.0994826	0.300275	0.225794	0.141794	0.139386	0.481751	0.12505	0.0791282	0.0557647			0.0426719	0.15524	0.0730546	0.0361086	0.0321191	0.130211	0.112345	0.0303464	0	0	0	0.0360793
	chr03:17866513-17869949	Chr03G0126	-	RTt_00021699	1	RLC class	Intergenic	[ORSiTERTOOT00284 17867898..17867956. 3436]							0.027789	0.0802121	0.0630033	0	0.0876583	0.0568838	0.0144682	0.0128491	0.0445813	0.05222	0.038142	0.0154997			0.196317	0.13289	0.0278789	0.0413909	0.0122131	0.0496946	0.139273	0.0693456	0	0	0.0180502	0
	chr03:17873440-17878718	Chr03G0127	-	LFt_00021520 RTt_00021700	3	RLC class	Intergenic	[ORSiOTOT00000027 17874366..17874534. 0][ORSiOTOT00000027 17874366..17874534. 0][ORSiTERTOOT00272 17875208..17875395. 0][ORSiTERTOOT00272 17875208..17875395. 0][ORSiTERTOOT00385 17875238..17875392. 0][ORSiTERTOOT00385 17875238..17875392. 0][ORSiTERTOOT00274 17875455..17875663. 0][ORSiTERTOOT00274 17875455..17875663. 0][ORSiTERT00200157 17875670..17875771. 0][ORSiTERT00200157 17875670..17875771. 0…	chr03:17878524	-	496	[17878514 82.4 03M2960][17878524 174.1 03M2961]	[17873370 45.0 03M2240][17878524 496.0 03M2241]		1.1704	3.10507	2.5473	1.74125	4.064	4.87627	7.92858	5.19839	8.86458	5.47948	7.53997	6.73219	7		1.0101	1.54	1.33868	1.12234	2.60785	3.27591	2.79062	3.18178	1.518	0.290968	1.36258	0.19909
	chr03:18106072-18107631	Chr03G0128	+	LFt_00017875 RTt_00018079	1	RHC class	Intergenic	[%28CCGCG%29n 18106041..18106219. 1591][%28CCGCG%29n 18106208..18106277. 1559][%28CCGCG%29n 18106208..18106277. 1165][ORSiTERTOOT00273 18106910..18107379. 1559][ORSiTERTOOT00273 18106910..18107379. 1125][ORSiTERTOOT00273 18107286..18107447. 1559][ORSiTERTOOT00273 18107286..18107447. 1193]							0.195608	0.340682	0.166662	0.066338	0.462824	0.300453	1.17191	1.00353	0.421027	0.921009	0.813911	1.31857		2	0	0	0.0329007	0.0325301	0.231308	0.422226	0.328846	0.191273	0.0634969	0.0851971	0.0433665	0
	chr03:18209944-18210715	Chr03G0129	+	RTt_00018092	1	RLC class	Intergenic								1.72735	1.28244	1.0723	3.64325	1.66855	1.60867	6.13086	5.6992	3.31514	5.05239	3.52093	5.22005	2		3.02183	4.09704	4.29537	3.8584	3.46203	3.11667	3.95469	2.7499	1.08097	1.45039	10.5467	1.18143
	chr03:18368850-18369738	Chr03G0130	-	RTt_00021716	1	RLC class	NAT(IRGSP)	[ORSgTEMT04800004 18368707..18368859. 1032][ORSgTEMT05200240 18368733..18368886. 1006][ORSgTEMT05200197 18368734..18368905. 1005][ORSgTEMT05200274 18368735..18368864. 1004][ORSiTEMT01600009 18369141..18369372. 888][ORSiTERTOOT00377 18369383..18369604. 888][ORSiTERTOOT00141 18369388..18369972. 1122][ORSiTERTOOT00141 18369396..18369641. 888][ORSiTERTOOT00141 18369549..18369696. 888]							0.260811	0.303626	0	0.177489	0.207394	0.200348	0	0	0	0	0.0596699	0.21996			0.297595	0	0.0640433	0.0632126	0	0	0	0	0	0	0.0869746	0
	chr03:18482540-18483553	Chr03G0131	-	LFt_00021550 RTt_00021730	1	RHC class	NAT(IRGSP,MSU)	[%28CGG%29n 18483185..18483330. 927][%28CGG%29n 18483185..18483330. 1012]	chr03:18482528	-	37	[18482528 37.0 03M2989]			2.77715	1.79512	2.45575	1.59138	1.5695	2.59147	1.4136	1.44713	0.532807	2.64257	1.29897	1.24847		6	0.634441	0.116112	4.82611e-07	5.82243e-06	4.95445e-06	0.0388597	0.16472	0.182647	0.644347	0.216139	0.44007	0
	chr03:18530438-18531190	Chr03G0132	-	LFt_00021554	1	RLC class	NAT(IRGSP,MSU)	[%28GAAA%29n 18531173..18531286. 848]							0.0812089	0.0947854	0	0	0.0863267	0.0831951	0.169095	0.153232	0.263891	0.204989	0.148641	0.0915484			0.734221	0.262584	0.230513	0.287829	0.28064	0.188017	2.255e-05	0.330433	0.159947	0.107304	0.109239	0
	chr03:18538729-18539863	Chr03G0133	-	LFt_00021555	1	RLC class	NAT(IRGSP,MSU)	[%28CGG%29n 18539752..18539780. 1134]							0.0480663	0.167407	0.0546019	0.195583	0	0.0984382	0.350327	0.0449012	0.413912	0.423102	0.615802	0.431245		11	1.58137	1.74064	1.24182	0.936622	0.293162	0.169478	0.329087	0.593064	0	0	0	0
	chr03:18567792-18568347	Chr03G0134	-	LFt_00021557	1	RLC class	Intergenic	[ORSgTEMT02200002 18568344..18568527. 735]							0	0	0	0	0.134895	0	0.393518	0	0	0.479475	0.461293	0			0	0	0.120749	0	0	0.172159	0	0	0	0	0	0
	chr03:19492030-19493491	Chr03G0135	-	LFt_00021580	1	RHC class	NAT(MSU)	[ORSiTETNOOT00148 19492039..19492132. 1461][%28CAG%29n 19492639..19492789. 1461]							0.0356217	0.0412721	0	0.0481939	0.112761	0.0729394	0.185453	0.232074	0.30603	0.313129	0.162984	0.199358			0	0.0376236	0	0.0700244	0.0622728	0.0252501	0.0272311	0.0588405	0.0685141	0	0	0
	chr03:20345543-20346128	Chr03G0136	+	RTt_00018152	1	RLC class	NAT(MSU)	[%28CGG%29n 20345597..20345705. 585]	chr03:20346131	+	150	[20346131 150.0 03P3520][20346148 78.0 03P3521]	[20346131 100.0 03P2718][20346148 63.0 03P2719]	[20346131 53.0 03P2132]	3.8355	5.3209	3.18217	2.23759	1.61541	3.6931	1.21014	0.997518	0.887304	1.76742	1.0639	1.44935	9		0	0	0	0.33031	0.0995362	0	0.0861224	0	0	0.156497	0	0
	chr03:20433752-20435414	Chr03G0137	-	LFt_00021618 RTt_00021792	3	RLC class	NAT(MSU)	[%28CAGA%29n 20433864..20433883. 654][%28CAGA%29n 20433864..20433883. 0]							0.0607146	0.706309	0.276095	0.413003	0.192978	0.310911	0.126428	0.0748753	0.262893	0.240668	0.166687	0.136451			0	0	0.0797258	0.0787973	0.0350709	0.0568402	0	0.0662546	0.0774429	0.0519546	0.0528912	0
	chr03:20441309-20442373	Chr03G0138	+	RTt_00018159 LFt_00017952	1	RLC class	Intergenic	[ORSgTEMT02400236 20441236..20441459. 1138][ORSgTEMT03400035 20442334..20442588. 1279]							0.920163	1.34318	0.963642	0.429025	0.983924	1.02222	0.399657	0.361678	1.08017	0.484249	0.702613	0.345955	9	5	0.119511	0.327723	0.307832	0.405405	0	0	0.0789217	0.170718	0.604614	0.135207	0.0688223	0.154189
	chr03:20447620-20448660	Chr03G0139	-	LFt_00021620	1	RLC class	Intergenic	[ORSgTEMT00900047 20447438..20447752. 1223][ORSgTEMT00900754 20447519..20447750. 1142][ORSiTERTOOT00141 20447882..20447967. 1040][ORSiTERTOOT00141 20448001..20448242. 1040][ORSiTERTOOT00377 20448003..20448193. 1040][ORSiTETNOOT00124 20448178..20448314. 1040][ORSiTERTOOT00141 20448653..20448803. 1183]							0	0	0	0.145102	0.0565434	0	0	0.0999872	0.34544	0.201692	0.146691	0			0	0.0561541	0	0.156253	0.046492	0.0751921	0	0	0.103721	0	0	0
	chr03:20490173-20491560	Chr03G0140	+	LFt_00017955	1	RLC class	NAT(MSU)								0.416225	0.613989	0.429567	0.256081	0.319526	0.736072	0	0.1762	0.121954	0.142585	0.138503	0.169471	9		0.438989	0.239642	0.2631	0.371527	0.0661109	0.160781	0.0578013	0.0624573	0	0.0488809	0.0497621	0
	chr03:20520635-20522843	Chr03G0141	-	LFt_00021629	1	RHC class	NAT(IRGSP)	[ORSiTERTOOT00313 20521136..20521184. 2208][ORSiTERTOOT00313 20521191..20521237. 2208][ORSiTERTOOT00313 20521198..20521242. 2208][ORSiTETNOOT00182 20521348..20521997. 2208]							0.0223832	0.0258786	0.0253868	0.060405	0.0235677	0.0916474	0.023307	0.083004	0.143864	0.168404	0.163855	0.150013			0.170986	0.11913	0.0470478	0.121651	0.0196316	0.0361554	0	0.0253168	0	0	0	0
	chr03:20522046-20525649	Chr03G0142	+	RTt_00018162 LFt_00017957 LFt_00017958	2	RLC class	NAT(IRGSP)								0.288366	0.445303	0.379466	0.617175	0.937793	0.393008	0.646921	0.34092	0.688287	0.68384	0.460108	0.363102			0.156677	0.698955	0.412683	0.616171	0.0428678	0.0998427	0.0750975	0.114242	0.374083	0.0313704	0.0319359	0
	chr03:20802394-20803076	Chr03G0143	-	LFt_00021649	1	RLC class	Intergenic	[ORSiTETNOOT00148 20802427..20802650. 682][%28GGAGAA%29n 20803075..20803140. 746]							0.0929524	0.108699	0	0.254456	0	0	0.290317	0.0880065	0.302731	0.234941	0.170142	0.314944			0	0	0	0	0	0	0	0	0	0	0	0
	chr03:21052770-21053370	Chr03G0144	-	RTt_00021831	2	RLC class	Intergenic								0.430793	0.169309	0	0.595534	0.308429	0.294514	0.149576	0.138147	0	0.182613	0	0.163527	12		0.782485	0	0	0	0	0	0	0	0	0	0	0
	chr03:21186161-21186582	Chr03G0145	-	LFt_00021682 RTt_00021850	1	RLC class	Intergenic		chr03:21186000	-	76	[21186000 70.0 03M3198]	[21186000 76.0 03M2373]	[21186000 65.0 03M1964]	4.21695	8.48241	9.94851	7.46552	12.0862	6.61261	6.49791	6.36662	6.94971	7.14686	7.13808	6.40561	5		1.06855	2.24629	1.13178	1.85147	1.01905	0.942451	1.45447	2.70118	0	0	0.292671	0.437131
	chr03:21270786-21272308	Chr03G0146	-	LFt_00021688	1	RLC class	NAT(IRGSP,MSU)	[AT_rich 21272034..21272057. 1522]							0.0339805	0	0.0771353	0	0.0358458	0	0.0707637	0.126443	0.10944	0.0426641	0.12438	0.0380249			0.434678	0.645225	0.301214	0.543818	0.227329	0.333419	0.259929	0.640603	0	0	0	0
	chr03:21452819-21454680	Chr03G0147	-	RTt_00021868	1	RLC class	NAT(IRGSP,MSU)	[ORSgTEMT00100849 21452614..21452946. 2067][ORSgTEMT01601122 21453237..21453382. 1861][%28GGA%29n 21453742..21453783. 1861][%28GGGA%29n 21453835..21453913. 1861]							0.297591	0.281717	0.583162	0.401927	0.484615	0.166166	0	0	0	0.0339412	0	0	11		7.87127e-08	2.31794e-07	2.20975e-07	2.61721e-07	4.12965e-07	6.70688e-07	4.73531e-07	4.88046e-07	0.0518062	0	0.0353821	0.0264232
	chr03:21516061-21517453	Chr03G0148	-	LFt_00021708	1	RLC class	Intergenic	[ORSgTEMT00101279 21515727..21516081. 1727][ORSgTEMT00100694 21515767..21516081. 1687][ORSiTERTOOT00385 21516401..21516477. 1392][ORSgTETNOOT00880 21517215..21517277. 1392][ORSgTEMT00101623 21517270..21517578. 1517]							0.150721	0.0873431	0.128329	0.918002	0.119317	0.154313	0.0392337	0.210544	0.04048	0.141985	0.137923	0.0843786	2		0.0437193	0.0397748	0.112292	0.0739997	0	0.0266864	0.0287814	0	0.1451	0	0.297298	0
	chr03:21698148-21699089	Chr03G0149	+	LFt_00018039	1	RLC class	NAT(IRGSP)	[%28GGAAA%29n 21698906..21698979. 941]							0	0.070439	0.0688375	0	0.0641516	0	0.630446	0.454201	0.195997	0.609989	1.16367	1.02061		10	0	0	0.0595882	0.235313	2.26707e-05	0	1.72007e-06	0.00193664	0.117977	0.237444	0.16115	0
	chr03:21860574-21860842	Chr03G0151	+	LFt_00018048 RTt_00018251	1	RLC class	Intergenic	[%28GAAAA%29n 21860550..21860600. 293]							1.11157	4.0847	3.90236	4.38946	8.8449	15.5187	8.5859	16.8281	8.20482	9.18072	29.4836	23.0587	6	10	0	0	0	0	0	0	0	0.410582	0	0	0	0
	chr03:21864741-21867156	Chr03G0152	-	RTt_00021901 RTt_00021902 RTt_00021903 LFt_00021729 LFt_00021730 LFt_00021731	4	RLC class	NAT(MSU)		chr03:21864874	-	77.5	[21864874 77.5 03M3260][21864909 74.0 03M3261][21864943 57.0 03M3262]	[21864904 48.0 03M2423][21864943 45.0 03M2424]	[21864898 33.5 03M2006][21864909 48.0 03M2007][21864943 54.0 03M2008]	5.66604	5.07677	4.84945	6.75221	3.23773	3.31832	3.49601	4.43545	5.14107	4.25963	4.20141	4.20331	12	5	0.908616	1.28678	0.963373	0.983347	0.300326	0.420974	0.406171	0.464499	1.01784	0.120502	0.245349	0.12215
	chr03:22099774-22100920	Chr03G0153	-	RTt_00021915	1	RLC class	NAT(IRGSP,MSU)	[%28CGG%29n 22099700..22099845. 1221][%28CGG%29n 22100716..22100814. 1146][%28GGAGA%29n 22100883..22100927. 1153]							0.925429	0.716178	0.323452	0.128722	0.301035	0.485957	0	0	0	0.0596741	0.130287	0.0532182	3		0.154823	2.01113e-06	0.251328	0.597726	3.41566e-07	2.63869e-05	0.0997974	1.88589e-05	0	0	0.0627231	0.0468414
	chr03:22107526-22107864	Chr03G0154	-	LFt_00021743 RTt_00021916	1	RLC class	Intergenic	[%28GGAGAA%29n 22107807..22107857. 338][%28GGAGAA%29n 22107807..22107857. 335]	chr03:22107447	-	128	[22107370 64.0 03M3274][22107382 64.0 03M3275][22107447 128.0 03M3276][22107457 93.0 03M3277]	[22107370 56.0 03M2431][22107382 71.0 03M2432][22107447 103.0 03M2433][22107457 47.0 03M2434]	[22107370 45.0 03M2016][22107382 48.0 03M2017][22107447 100.0 03M2018][22107457 38.0 03M2019]	33.2106	78.4025	45.1634	47.907	78.0763	57.5626	58.8874	48.2911	63.4235	72.4898	80.3017	68.4318	7		7.20346	10.427	8.15593	6.61536	5.12744	4.23156	4.99335	3.10712	7.16118	3.84341	3.42361	3.28723
	chr03:22170672-22172878	Chr03G0155	+	LFt_00018076	1	RLC class	NAT(IRGSP,MSU)	[%28GGAGA%29n 22170656..22170707. 2223][%28GA%29n 22171599..22171639. 2206][GC_rich 22172411..22172431. 2206][%28GGAGA%29n 22172648..22172697. 2206][ORSiTETNOOT00130 22172803..22172908. 2236]							0	0.0259045	0	0	0.0471825	0	0.396613	0.394664	0.0960056	0.224763	0.430549	0.575624			0.026242	1.61276e-67	8.63198e-09	0	0	0	0.0344282	0.0185851	0.0856067	0.172295	0	0.0218314
	chr03:22216633-22218178	Chr03G0156	+	RTt_00018283 LFt_00018082	1	RLC class	NAT(IRGSP,MSU)	[ORSiTETNOOT00122 22217751..22217860. 1545][ORSiTETNOOT00122 22217751..22217860. 1498][ORSiTETNOOT00148 22218126..22218303. 1670][ORSiTETNOOT00148 22218126..22218303. 1660]							1.14303	0.721624	0.644454	0.795803	0.91674	0.708614	1.40535	0.934959	0.969184	1.21672	1.39407	0.890796			0.416378	0.113048	0.26943	0.0819449	2.8985e-07	0.0489524	0.221327	0.177037	0.513345	0.172196	0.26295	0
	chr03:22352987-22353754	Chr03G0157	-	RTt_00021951 LFt_00021779	1	RLC class	Intergenic	[ORSgTEMT02400207 22353487..22353708. 767][ORSgTEMT02400207 22353487..22353708. 0][ORSgTEMT01600540 22353709..22353942. 955]	chr03:22352666	-	104	[22352651 33.3 03M3351][22352666 104.0 03M3352]			1.42323	0.738081	1.22786	5.43098	2.63245	3.29143	0.164639	1.61226	1.57997	1.74592	2.43251	0.17821	12	10	2.95259	2.39262	2.39397	1.98036	0	0	0.0594275	0.0643892	0.155555	0	0	0
	chr03:22681642-22682975	Chr03G0159	+	LFt_00018109	2	RLC class	Intergenic	[ORSgTEMT03000050 22681438..22681817. 526][%28A%29n 22682276..22682314. 0]							0	0	0	0.0795199	0	0.179749	0.18274	0.0548221	0.252396	0.441924	0.0535392	0.328595			0.0670263	0	0	0	0	0	0.0886493	0	0	0	0	0
	chr03:22709120-22710022	Chr03G0160	-	LFt_00021799	1	RLC class	Intergenic								0.0639061	0.0743814	0	0	0.0677423	0.0654533	0.0665365	0.179941	0	0.161005	0.292416	0.28739			0.364882	0.200896	0.062803	0.24797	0.055457	0.0895434	0.0966306	0.104595	0	0	0.255562	0
	chr03:22735683-22736123	Chr03G0161	-	RTt_00021976	1	RHC class	Intergenic	[%28CGG%29n 22735871..22736034. 440]	chr03:22735596	-	149.7	[22735543 63.0 03M3376][22735564 58.0 03M3377][22735582 143.3 03M3378][22735596 149.7 03M3379]	[22735582 61.8 03M2497][22735596 134.0 03M2498]	[22735596 51.0 03M2075]	24.6315	33.8474	17.6191	22.1829	14.617	16.5379	8.69452	5.42216	7.38501	6.63617	9.68118	10.1965	10		0.3946	0.187693	0.347262	0.341005	0	0	0	0.43816	3.87523	2.33982	0.529333	0.395303
	chr03:22815795-22816842	Chr03G0162	+	RTt_00018313	1	RLC class	NAT(IRGSP,MSU)	[%28GGAGA%29n 22816060..22816127. 1047][%28GA%29n 22816517..22816568. 1047]							0.423934	0.246278	0.12043	0.0719466	0.16822	0.0542664	0	0	0	0	0	0			1.56368	2.15109	1.63452	2.25586	0.96839	2.27484	1.21158	1.47956	0	0	0	0.0524536
	chr03:22853760-22854690	Chr03G0163	+	LFt_00018118	1	RLC class	Intergenic								0	0	0	0	0	0	0	0.0576439	0	0	0.224983	0.276291			0	0	0.0604611	0	0.053369	0	0	0.0503368	0.119807	0.0803755	0	0
	chr03:22952244-22952846	Chr03G0164	-	LFt_00021828	1	RLC class	Intergenic								0	0	0	0	0	0	0.115926	0	0.242626	0.282028	0.611493	0.126123		11	0	0.230291	0	0.105706	0.0954708	0	0.0826566	0.179492	0	0	0	0
	chr03:22974381-22976175	Chr03G0165	+	LFt_00018125	1	RLC class	Intergenic	[ORSgTETN00200009 22974415..22974680. 1794][ORSgTETN00200009 22974454..22974666. 1794][ORSgTETN00200009 22974652..22974917. 1794][ORSgTETN00200009 22974730..22975113. 1794]							0.394651	0.163109	0.191901	0.647384	0.475343	0.202002	0.528342	0.3665	0.51391	0.495187	0.567494	0.441225	8		1.21725	1.07409	1.22291	0.778504	0.345618	0.220482	0.32419	0.210046	0.108025	0.217414	0.0368889	0.220388
	chr03:22984900-22985755	Chr03G0166	-	RTt_00021996	1	RHC class	NAT(MSU)		chr03:22984571	-	38	[22984571 38.0 03M3398]			3.01302	1.51546	0.778858	0.559584	0	1.26252	0	0	0	0	0	0.231127	3		0.623855	0.644979	0.806043	0.464012	0.11871	0.0478844	0	0.0559558	0.133973	0.0898794	0	0
	chr03:23392187-23397924	Chr03G0168	+	RTt_00018346 LFt_00018147	4	RLC class	Intergenic	[ORSgTETNOOT01875 23392068..23392240. 321][ORSgTETNOOT01875 23392068..23392240. 321][ORSgTETNOOT01875 23392181..23392413. 233][ORSgTETNOOT01875 23392181..23392413. 233][ORSiTETNOOT00005 23392329..23392454. 267][ORSiTETNOOT00005 23392329..23392454. 267][ORSgTETNOOT01875 23392565..23392647. 0][ORSgTETNOOT01875 23392565..23392647. 0][ORSgTEMT00500442 23392647..23392795. 0][ORSgTEMT00500442 23392647.…	chr03:23398099	+	45		[23398099 45.0 03P2859]		6.26799	11.4117	6.12204	7.68765	8.51643	2.58515	3.17483	4.23353	4.44133	1.09085	3.34803	3.57951		1	4.26099	3.03914	2.79221	2.4884	0	0.363245	1.17534	0.430297	0.624819	0.419176	0	0.318682
	chr03:23495931-23497182	Chr03G0169	-	RTt_00022029 LFt_00021864	1	RHC class	NAT(IRGSP,MSU)	[%28CGG%29n 23496672..23496740. 1251][%28CGG%29n 23496672..23496740. 1218]	chr03:23495872	-	46	[23495872 46.0 03M3433][23496249 39.0 03M3434]	[23496249 44.0 03M2542]		6.97116	7.83871	7.72247	6.30783	6.05711	5.2826	3.30664	3.37658	4.03089	3.76999	5.16578	2.96719			0.149684	0.882566	0.292923	0.418773	0.273101	0.40939	0.319959	0.43756	0.824791	0.221333	0.0563308	0
	chr03:23602265-23603210	Chr03G0170	+	LFt_00018171	2	RLC class	Intergenic	[%28CGG%29n 23602313..23602444. 296][ORSgTEMT01601437 23602858..23603091. 536]	chr03:23603123	+	102	[23602849 51.0 03P3773]		[23602849 86.0 03P2334][23602867 68.0 03P2335][23603123 102.0 03P2336]	0.141924	0	0.161447	0	0.0753081	0.0726871	2.88137	3.13693	0.920582	1.87867	2.27294	3.11486		3	0	0	0	0	0.368817	0.247854	0.160508	0.115878	12.0942	3.91697	1.61402	1.06354
	chr03:24259811-24260659	Chr03G0171	-	RTt_00022081	1	RLC class	Intergenic	[%28CGA%29n 24260089..24260146. 848][%28GGAGA%29n 24260603..24260689. 878]							0.276861	0.24189	0.157456	0	0.440601	0.354481	0	0	0	0	0	0			0	0.289685	0.339366	0	0	0.145156	0.0522212	0	0	0	0	0
	chr03:24312153-24312995	Chr03G0172	+	LFt_00018217	1	RLC class	NAT(IRGSP,MSU)	[ORSiTERTOOT00269 24312918..24314101. 1948]							0	0.0813895	0	0.190347	0	0	0.145469	0.459796	0.151016	0.176121	0.127865	0.0786145			0.31796	0.146166	0.205463	0.0675825	0.30266	0.390586	0.105389	0.171179	0.136776	0	0.0934142	0
	chr03:24442945-24444627	Chr03G0173	+	RTt_00018410 LFt_00018223	1	RHC class	NAT(MSU)	[ORSiTERTOOT00141 24442683..24443300. 1878][ORSiTERTOOT00141 24442683..24443300. 1945][ORSiTERTOOT00141 24442683..24443004. 1878][%28GGAGAA%29n 24443375..24443423. 1615][%28GGAGAA%29n 24443375..24443423. 1618][ORSiTERTOOT00377 24443985..24444165. 1615][ORSiTERTOOT00377 24443985..24444165. 1618][ORSiTERTOOT00141 24444011..24444159. 1615][ORSiTERTOOT00141 24444011..24444159. 1618]							0.444505	0.440936	0.0719869	0.171691	0.200674	0.29254	0.0660501	0.0884555	0.272284	0.0398121	0.144963	0.248091			0.737935	0.234507	0.18931	0.0623972	0.110888	0.089981	0.0485159	0.209609	0.0608157	0	0.0415353	0
	chr03:24565003-24565859	Chr03G0174	+	RTt_00018425	1	RLC class	NAT(IRGSP,MSU)								0.136747	0.398194	0.233301	0.279361	0.580246	0.4202	0.355935	0	0.0738809	0	0.187716	0	5		0.000209451	3.08213e-06	3.7669e-06	0.529403	0.533214	5.06257e-06	1.15573e-05	2.26416e-06	0	0	0	0.068224
	chr03:24608338-24609115	Chr03G0175	-	LFt_00021929 RTt_00022104	1	RLC class	Intergenic								0.294036	0	0.22336	0.134285	0.104473	0.200865	0.612246	0.27882	0.745556	0.68622	0.358817	0.262642		12	0	0.16222	0.0759333	0.0748989	0.335966	0.324779	0.818048	0.75966	0.152758	0	0.417318	0
	chr03:24801434-24802614	Chr03G0176	+	RTt_00018437	1	RLC class	NAT(IRGSP,MSU)								0.0916295	0.584861	0.468333	0.559009	0.774759	0.703681	0	0	0	0	0	0	6		0.317365	0.38601	0.997901	0.941161	0	0	0	0	0	0	0	0
	chr03:25312594-25314484	Chr03G0178	+	RTt_00018482 LFt_00018294	1	RHC class	NAT(IRGSP,MSU)	[ORSiTERTOOT00313 25313858..25313952. 1890][ORSiTERTOOT00313 25313858..25313952. 1757][ORSiTERT00400041 25313862..25313924. 1890][ORSiTERT00400041 25313862..25313924. 1757][ORSiTERT00400041 25313932..25314000. 1890][ORSiTERT00400041 25313932..25314000. 1757]							2.56971	3.57283	2.94642	1.05227	3.13447	4.04954	0.751219	0.616515	0.30951	0.61561	0.580961	0.354938	9	2	0.416964	1.19139	1.18326	0.728193	0.448753	0.4807	0.649155	0.740941	0.152719	0.102455	0.0695348	0.103857
	chr03:25965131-25965653	Chr03G0179	+	LFt_00018340	1	RLC class	Intergenic								0	0	0	0	0	0	0.14451	0.133269	0.4561	0.705321	0.5082	0.631505		8	0	0	0	0	0.236324	0.0943509	0.10195	0.110894	0	0	0	0
	chr03:25967281-25969041	Chr03G0180	+	LFt_00018341	1	RLC class	Intergenic	[ORSiTETNOOT00119 25968764..25969243. 1962][ORSiTETNOOT00121 25968771..25969334. 2053][ORSiTETNOOT00124 25968771..25969181. 1900][ORSiTETNOOT00120 25968771..25969139. 1858]							0	0	0	0	0	0	0.149956	0	0.0926748	0.253	0.210854	0.0966155			0	0.0609602	0	0	0.0504408	0.0614246	0.0220778	0	0.0552054	0	0	0.0281569
	chr03:25969300-25970172	Chr03G0181	+	LFt_00018342	2	RHC class	Intergenic	[ORSiTETNOOT00121 25968771..25969334. 938]							0.585546	0	0.33466	0.202473	0	0.150125	0.152492	0	0.321342	0.372463	0.268134	0.667129	1		0.159286	0.44977	0.139217	0	0	0.0992623	0.214523	0	0.597834	0.200536	0	0
	chr03:26147677-26150786	Chr03G0182	-	LFt_00022048 LFt_00022049	1	RLC class	NAT(IRGSP,MSU)	[GC_rich 26147915..26147939. 1445][GC_rich 26147915..26147939. 948][ORSgTEMT01600960 26148796..26148909. 1445][ORSgTEMT01600960 26148796..26148909. 0][ORSgTEMT01601987 26149125..26149249. 0][ORSgTEMT01601987 26149125..26149249. 0][%28TA%29n 26149250..26149302. 0][%28TA%29n 26149250..26149302. 0][ORSiTETNOOT00133 26149476..26149562. 0][ORSiTETNOOT00133 26149476..26149562. 0][ORSiTETNOOT00133 26149…							1.12556	0.786319	1.10284	0.863075	0.869874	1.04158	0.807808	0.837557	0.458559	1.03556	0.90377	0.46754		3	1.63418	2.79993	2.79736	1.86448	0.0945967	0.204553	0.165443	0.0297933	0.208228	0.0465651	0.142214	0
	chr03:26185276-26186817	Chr03G0183	-	LFt_00022052	4	RLC class	NAT(MSU)								0.103903	0.241403	0.236118	0.282078	0.329779	0.0532004	0	0.194347	0.0559621	0.196071	0.0475417	0.0582982			0.358534	0.109241	0.0513053	0	0.0904413	0.219459	0.434069	0.256077	0.100769	0.202811	0.0688223	0.0513962
	chr03:26280745-26281448	Chr03G0184	+	RTt_00018557	1	RLC class	Intergenic								0	0.104115	0.50728	0.243686	0.189648	0.0912771	0	0	0	0	0	0	11		0.501055	0.092701	0.173318	0.256284	0	0	0.0666999	0	0	0	0	0
	chr03:26883959-26885485	Chr03G0185	-	RTt_00022301 LFt_00022118	3	RLC class	NAT(IRGSP,MSU)	[ORSiTETNOOT00116 26883633..26883984. 875][ORSiTETNOOT00121 26883724..26883994. 784]							0.463669	0.483659	0.993321	0.742441	0.27422	0.561696	0.323801	0.387786	0.390828	0.468271	0.575499	0.407311	11		0.835697	0.708454	0.819032	0.561855	0.36093	0.364939	0.157487	0.21283	0.100531	0.134887	0.274638	0
	chr03:26893867-26896926	Chr03G0186	+	LFt_00018421	1	RLC class	NAT(IRGSP,MSU)		chr03:26894413	+	130			[26894386 29.0 03P2543][26894401 52.0 03P2544][26894413 130.0 03P2545]	0.283057	0.254264	0.338738	0.169524	0.380414	0.949621	0.474865	0.465603	0.521556	0.413791	0.532408	0.965093			2.05866	2.12335	1.37959	2.26286	0.759525	0.514315	0.527838	0.64235	0.658669	0.261114	0.633882	0.259595
	chr03:27081656-27082890	Chr03G0187	-	RTt_00022314	1	RHC class	NAT(IRGSP,MSU)		chr03:27082158	-	25		[27082158 25.0 03M2808]		0.217134	0.352649	0.493175	0.117693	0.734092	1.20057	0	0	0	0	0	0	4		2.35016	1.83337	1.70501	1.23332	0.113649	0.0306829	0.033096	0	0	0	0	0
	chr03:27191194-27193830	Chr03G0188	-	RTt_00022326 RTt_00022327 LFt_00022142	3	RHC class	Intergenic	[GC_rich 27191885..27191908. 1720][GC_rich 27191885..27191908. 0][GC_rich 27191885..27191908. 0]							0.448052	1.04553	0.417492	0.999821	0.864329	0.671197	0.904747	0.53915	1.17476	1.3313	1.27972	0.978165	8	5	0.310635	0.432276	0.611606	0.423596	0.125163	0.0290713	0.0470117	0.219869	0.233316	0.078263	0.106232	0
	chr03:27403000-27403842	Chr03G0189	-	LFt_00022171 RTt_00022355	1	RLC class	NAT(IRGSP,MSU)	[ORSiTETNOOT00024 27402872..27403004. 971][%28CGG%29n 27403291..27403319. 842][%28CGG%29n 27403291..27403319. 786]							0.994664	1.07083	1.21895	0.939395	0.568902	0.940545	0.654611	0.504582	0.41401	1.15821	0.910284	0.393076	11	8	0	0.146166	0.160911	0.0879523	0.000165925	0.285323	0	0	0.273553	0	0	0
	chr03:27443026-27444033	Chr03G0190	+	LFt_00018475	1	RLC class	Intergenic	[ORSiTERTOOT00141 27443655..27443979. 1007]							0.111224	0.517128	0.632025	0.151088	0.353224	0.34171	0.231608	0.0520666	0.299732	0.27996	0.254459	0.187324	11		0.191472	0.116818	0.219351	0.054154	0.0483615	0.0390944	0	0.182529	0.216148	0	0.0738114	0.055122
	chr03:27454535-27454907	Chr03G0191	+	RTt_00018654	1	RHC class	NAT(MSU)	[%28CGG%29n 27454875..27454976. 441]							0.254853	0.916458	0.587304	0	0.83552	0.786227	0	0	0	0	0	0	7		0	0	0.233475	0.228941	0	0	0	0.395013	0	0	0	0
	chr03:27455409-27455846	Chr03G0192	+	RTt_00018655	1	RLC class	NAT(MSU)	[ORSgTEMT03000017 27455718..27456094. 685]							0	0.222574	0.429861	0.26122	0.811097	0.57733	0	0	0	0	0	0	5		0	0.189891	0	0.172453	0	0	0	0	0	0	0.805012	0
	chr03:27485863-27486228	Chr03G0193	+	LFt_00018480	1	RLC class	Intergenic	[ORSiTERTOOT00141 27485693..27485905. 536][%28GGGA%29n 27485956..27486026. 365]							0	0	0	0	0	0	0.555985	0.266437	1.49952	0.344164	0	0.924491		4	0	0	0	0	0	0.173047	0	0.204868	0.586919	0	0.400848	0
	chr03:27692382-27693170	Chr03G0194	-	RTt_00022379	1	RLC class	NAT(IRGSP,MSU)	[%28CAT%29n 27693106..27693126. 788]							0.305015	0.444653	0.347086	0	0.40497	0.0781135	0	0	0	0	0	0			0.345733	0.477779	0.596492	0.294206	0.13193	0.265761	0.573748	0.621538	0	0	0	0
	chr03:27696687-27697480	Chr03G0195	+	RTt_00018679 LFt_00018497	1	RLC class	Intergenic								1.66245	2.12081	1.63104	2.10795	2.38222	0.711356	1.59742	1.19169	2.59121	2.6364	1.65165	0.789379		12	2.79235	2.24304	1.78834	2.14724	0.825895	0.775984	1.31638	1.23183	0.156702	0.210255	1.28427	0.159848
	chr03:27697755-27698172	Chr03G0196	+	LFt_00018498	1	RLC class	Intergenic	[ORSgTEMT02000066 27697690..27697801. 483][ORSgTEMT02000050 27697713..27697799. 460]							0	0	0	0	0.442909	0.209706	0.853107	0.200673	0	0.786569	0.187459	0.470041		9	0	0	0	0	0	0	0.146655	0	0.432884	0	0.295647	0
	chr03:28003465-28004452	Chr03G0198	+	LFt_00018519 RTt_00018701	1	RLC class	NAT(IRGSP,MSU)	[%28AGGGGG%29n 28003506..28003550. 987][%28AGGGGG%29n 28003506..28003550. 946]							0.421021	0.419771	0.341865	0.245322	0.191145	0.431189	0.771857	0.427275	1.36269	0.833076	0.730606	0.337895		4	0.196158	0.778258	1.12391	0.610395	0.297417	0.240372	0.259357	0.374141	0.22179	0.22319	0.0757379	0
	chr03:28191288-28192180	Chr03G0199	+	RTt_00018731	1	RLC class	Intergenic	[ORSgTEMT03000015 28192168..28192539. 1251]							0.388962	0.0754644	0	0	0.206186	0.132795	0	0	0.140003	0	0	0			0.443921	0	0.063684	0.0628591	0.0562429	0	0	0	0	0	0	0
	chr03:28352718-28353453	Chr03G0200	-	LFt_00022284	2	RLC class	Intergenic								0	0	0	0	0	0	0.279547	0.257445	0.734602	0.511391	0.368658	0.1526		5	0	0	0	0	0	0	0	0	0	0	0.371693	0
	chr03:28608273-28609355	Chr03G0201	-	RTt_00022486	1	RLC class	Intergenic	[ORSgTEMT00300154 28607998..28608350. 1358]							0.152681	0.118224	0.115647	0.276275	0.10767	0.208466	0.0529902	0	0.164435	0.0640186	0	0.114203			1.28868	0.0535242	0.653672	0.645686	0.0886237	0.0358474	0.23204	0.292774	0	0	0	0
	chr03:28853815-28854298	Chr03G0202	+	RTt_00018790	2	RLC class	NAT(MSU)								1.10988	2.00153	0.640549	0	1.21689	1.42763	0	0.280391	0.630435	0.722704	1.02396	0.970213	9	11	0	0	0	0	0	0	0	0	0.620382	0	0	0.316419
	chr03:29002589-29006814	Chr03G0203	+	RTt_00018803 RTt_00018804	3	RLC class	Intergenic	[ORSiCMCM00100017 29003679..29004390. 0][ORSiCMCM00100017 29003679..29004390. 0][ORSiTERTOOT00351 29003689..29004023. 0][ORSiTERTOOT00351 29003689..29004023. 0][ORSiCMCM00100017 29004509..29006279. 0][ORSiCMCM00100017 29004509..29006279. 2306][ORSiCMCM00100017 29005641..29006660. 0][ORSiCMCM00100017 29005641..29006660. 1174][ORSiTERT00200147 29006663..29008099. 1846]							0.311078	0.478937	0.235136	0.351592	0.328844	0.26631	0.108308	0.0486437	0.168082	0.0654328	0.0944352	0			0.294497	0.0538243	0.101125	0.0499439	0	0	0	0.0420588	0	0	0	0
	chr03:29012816-29014152	Chr03G0204	-	RTt_00022535	1	RLC class	NAT(IRGSP)	[ORSgTEMT01600592 29012643..29012873. 1510][ORSiTERT00400041 29013035..29013154. 1336][%28CGG%29n 29013418..29013489. 1336][%28CGG%29n 29013783..29013923. 1336][ORSiOTOT00000050 29013953..29014121. 1336]							0.474413	0.412508	0.224432	0.642358	0.500905	0.323822	0.49397	0.663079	0.467355	0.645679	0.434131	0.132835	8		0.870498	0.258828	0.319314	0.389126	0.0674187	0.0554855	3.77597e-07	4.69138e-07	0.0761931	0.306697	0.520376	0.116584
	chr03:29086870-29088351	Chr03G0205	-	LFt_00022367 RTt_00022548	1	RHC class	Intergenic	[ORSgOTOT00000040 29086887..29087109. 239][ORSgOTOT00000040 29086887..29087109. 0][ORSgOTOT00000730 29086889..29087088. 218][ORSgOTOT00000730 29086889..29087088. 0][ORSgOTOT00000680 29087159..29087260. 0][ORSgOTOT00000680 29087159..29087260. 0][ORSgOTOT00000650 29087159..29087244. 0][ORSgOTOT00000650 29087159..29087244. 0][GC_rich 29088063..29088083. 406][GC_rich 29088063..29088083. 457]	chr03:29087730	-	42	[29087730 42.0 03M4133]			5.70865	6.40056	2.55784	0.51803	4.82574	5.97588	0.970013	0.907591	1.85411	1.66601	1.70543	0.639931	9	5	0	0.352246	1.14175	1.12158	0	0.232687	0.125719	0	0	0	0	0
	chr03:29244341-29245457	Chr03G0206	-	RTt_00022572	1	RHC class	NAT(IRGSP)	[ORSiTETNOOT00120 29244241..29244547. 1217][%28CCCCG%29n 29245343..29245413. 1116][ORSiTETNOOT00128 29245425..29245817. 1476]	chr03:29244964	-	155	[29244964 110.0 03M4161]	[29244964 50.0 03M3114]	[29244964 155.0 03M2521]	0.245044	0.597504	0.167027	0.299184	0.259126	0.577126	1.37775	1.12196	0.659536	1.07861	1.41273	1.70409	10	7	0.276233	1.45385e-06	1.71218e-06	0.116175	1.38603e-06	0.207268	0.17518	0.0978685	0.284749	0.191031	0.0324125	0.048411
	chr03:29244606-29245322	Chr03G0207	+	LFt_00018639 RTt_00018826	1	RLC class	NAT(IRGSP)								0.850784	0.373902	0.606214	0.583819	0.681094	0.326965	0.361707	1.01103	0.173627	0.538426	1.16806	0.489989	1	7	0.157351	0.0904285	0.507361	0.714734	0.561985	2.16857e-05	0.019493	0.251978	0.171572	0.28776	0.234358	0.175017
	chr03:29408569-29409269	Chr03G0209	+	RTt_00018849	1	RLC class	Intergenic		chr03:29409264	+	34		[29409264 34.0 03P3372]		0.716962	2.30441	0.816524	0.612922	1.43099	1.10188	0	0.169532	0	0	0	0	10		0	0.186482	0.435789	0.257753	0	0	0	0	0	0	0	0
	chr03:29515409-29516614	Chr03G0210	-	LFt_00022411	1	RLC class	NAT(MSU)	[ORSiTERT00400013 29516420..29516592. 1205][ORSiTERT00400004 29516452..29516611. 1205]							0.0446774	0	0	0	0.0472116	0	0.0930371	0.208467	0.144181	0.112321	0.204422	0.250392			0.619401	0.0941368	0.132761	0.0874554	0.0389613	0.15775	0	0.0735811	0.172667	0	0.0589634	0
	chr03:29516691-29518299	Chr03G0211	-	LFt_00022412	1	RLC class	NAT(IRGSP,MSU)	[%28CGG%29n 29517138..29517201. 1608][GC_rich 29517320..29517340. 1608][%28CGG%29n 29517470..29517521. 1608]							0.0638159	0.110842	0	0.0862743	0.100945	0.130663	0.299016	0.53396	0.376659	0.560738	0.554766	0.392636			4.8875	3.20011	3.86477	3.71853	0.453297	0.391078	0.566212	0.600335	0.428779	0.164376	0.125504	0.093726
	chr03:29569316-29570594	Chr03G0212	-	LFt_00022416	1	RLC class	Intergenic	[ORSiTEMT04100001 29569173..29569388. 1422][ORSiTEMT03500001 29569968..29570008. 1278][ORSiTEMT00200004 29570095..29570199. 1278][ORSiTEMT00200004 29570095..29570186. 1278][ORSiTERTOOT00428 29570257..29570760. 1444][ORSiTERTOOT00428 29570353..29570820. 1504]							0	0	0	0	0	0	0.0433746	0.155362	0.134359	0.0523472	0.152482	0.140015			0.0964333	0	0.123942	0.0408295	0	0.147272	0.0317697	0.103013	0	0	0	0
	chr03:29759193-29763127	Chr03G0213	-	RTt_00022612 RTt_00022613 LFt_00022434	3	RLC class	Intergenic	[%28GAAAA%29n 29760315..29760343. 0][%28GAAAA%29n 29760315..29760343. 776][%28GAAAA%29n 29760315..29760343. 0]							0.951964	1.42121	1.76095	2.34159	1.5758	2.77358	0.19303	0.462947	0.49301	0.545421	0.868009	0.557513	8		0.966722	1.51936	1.29406	1.3071	0.33846	0.569286	0.804338	0.662826	0.581568	0.319222	0.180543	0.134828
	chr03:29821518-29822036	Chr03G0214	+	RTt_00018889	1	RLC class	Intergenic	[%28CGGGGG%29n 29822015..29822127. 609]							2.24758	2.97978	1.76558	1.74671	5.12662	5.18563	0	0	0	0	0.128635	0	5		0	0	0	0	0	0	0.103152	0	0	0	0	0
	chr03:30547985-30548352	Chr03G0215	+	LFt_00018791	1	RLC class	Intergenic	[ORSgTEMT01701992 30547958..30548019. 395][ORSgTEMT01702286 30547979..30548060. 374][ORSgTEMT01701492 30547979..30548041. 374][ORSgTEMT01702361 30547979..30548033. 374][ORSgTEMT01701524 30547979..30548019. 374][ORSgTEMT00600542 30548342..30548698. 713]							0.261992	0	0.302045	0	0	0	0	1.05262	0	0	0.241416	1.52282		3	0	0	0	0	0	0	0	0	0	0	0.79099	0
	chr03:30746527-30746808	Chr03G0216	+	LFt_00018809	1	RLC class	Intergenic	[GC_rich 30746733..30746756. 281][%28TGGGGG%29n 30746792..30746891. 364]							1.46437	4.20252	2.86528	8.45654	3.85002	6.5764	3.14502	4.28885	3.54988	1.99778	5.05609	2.34872	8	7	3.21618	0.463317	0.843861	0.827475	0.39094	0	0	0	0	0	0	0
	chr03:31101691-31102915	Chr03G0218	+	RTt_00019053	1	RLC class	Intergenic	[ORSiTEMT02300002 31102064..31102214. 1224][ORSiTEMT02300001 31102192..31102263. 1224]							0.0877	0.254365	0.448195	0.356549	0.0926622	0.044899	0.0456572	0.0409113	0	0.110231	0.120381	0.0491447			0.101373	0	0	0.128803	0.0382479	0.0309765	0.100239	0.036119	0.0846988	0	0	0
	chr03:31292793-31293854	Chr03G0219	+	RTt_00019068	1	RLC class	NAT(IRGSP,MSU)								0.208528	0.242249	0.177706	0	0.0551559	0.213542	0.162838	0.0487582	0.224634	0.0655854	0.095414	0.292512			0.959307	1.09615	0.720717	0.254236	1.58463	1.85276	1.12288	0.471079	0	0	0	0
	chr03:31439524-31441370	Chr03G0220	-	LFt_00022651	1	RHC class	NAT(IRGSP,MSU)	[ORSgTEMT01000004 31440202..31440236. 1846][%28CGG%29n 31440487..31440587. 1846][ORSiTEMT01000001 31441220..31441427. 1903]							0.1638	0.094764	0.12389	0.0368732	0.143837	0	0.397967	0.202767	0.23417	0.205506	0.124906	0.12207			0.299143	0.491333	0.401809	0.463084	0.16803	0.309097	0.519412	0.343894	0.156853	0.0350763	1.14268	0.026667
	chr03:31468311-31469329	Chr03G0221	-	RTt_00022830 LFt_00022656	1	RLC class	NAT(IRGSP,MSU)	[ORSiTERT00400041 31468211..31468315. 1097][ORSiOTOT00000050 31468515..31468595. 996][ORSiOTOT00000050 31468515..31468595. 993][%28GGGAGA%29n 31468598..31468643. 996][%28GGGAGA%29n 31468598..31468643. 993]							0.451027	0.328796	0.128398	0.230413	0.179544	0.173736	0.471194	0.370993	0.427093	0.641071	0.517736	0.381109			0.909261	0.104328	0.938869	0.24655	0.334321	0.284371	0.206225	0.14548	0.109608	0.147066	0.524011	0
	chr03:31591524-31592216	Chr03G0222	-	LFt_00022672	1	RHC class	NAT(IRGSP,MSU)	[ORSiTERTOOT00313 31591517..31591572. 700][ORSiTERTOOT00141 31592212..31592466. 942]							0	0	0	0	0	0	0.189628	0.430881	0.691826	0.460275	0.416744	0.308478		5	0.204643	0	0.177034	0	0.392438	0.441687	0.545063	0.369394	0.540929	0	0.123146	0.091965
	chr03:31609459-31610673	Chr03G0223	-	RTt_00022849	1	RLC class	NAT(IRGSP,MSU)	[%28CGG%29n 31610538..31610565. 1214]							0.132845	0.154132	0.0502909	0.300075	0.0935808	0.181365	0	0.0413193	0.0952622	0	0	0			0	0.326597	0.614165	0.476832	0	0.0938272	0.134945	0.136721	0	0.0573944	0.292146	0.0436346
	chr03:31782181-31783572	Chr03G0224	-	LFt_00022695	5	RLC class	Intergenic								0.0762538	0.177861	0	0	0	0.0781135	0	0.143669	0.412595	0.0961881	0.069785	0.171791			0	0	0.0745615	0.147103	0	0	0	0	0	0.100495	0	0
	chr03:31835939-31837679	Chr03G0225	-	LFt_00022705 LFt_00022706 RTt_00022878	1	RLC class	Intergenic	[%28CATGC%29n 31836137..31836168. 1740][%28CATGC%29n 31836137..31836168. 508][%28CATGC%29n 31836137..31836168. 0][ORSgTEMT01601122 31836552..31836585. 1740][ORSgTEMT01601122 31836552..31836585. 0][ORSgTEMT01601122 31836552..31836585. 0][ORSiTEMT01600009 31836586..31836824. 1740][ORSiTEMT01600009 31836586..31836824. 0][ORSiTEMT01600009 31836586..31836824. 1066][ORSiTERTOOT00060 31837556..31837768.…							0.21122	0.0834836	0.320357	0.228737	0.17833	0.215858	0.319867	0.57418	0.300716	0.62122	0.386223	0.330714			0.30627	0.0617444	0.0581711	0.028764	0.0510901	0.0207372	0.0223608	0.024148	0	0	0.0764	0
	chr03:31946592-31947279	Chr03G0226	-	RTt_00022895 LFt_00022723	1	RLC class	NAT(MSU)								0.184019	0.478372	0.7734	0.373831	0.0979729	0.283159	0.282067	0	0.29656	1.20417	0	0.154001	11	6	0.206621	0.286968	0.178777	0.0881057	0	0	0	0	0	0	0	0
	chr03:32317054-32318028	Chr03G0227	-	RTt_00022935 LFt_00022763	1	RHC class	Intergenic	[ORSgTEMT03000054 32317001..32317292. 1005][ORSgTEMT03000054 32317001..32317292. 1028][ORSgTEMT03000007 32317076..32317292. 951][ORSgTEMT03000007 32317076..32317292. 953][ORSgTEMT03000052 32317102..32317292. 951][ORSgTEMT03000052 32317102..32317292. 927][ORSgTEMT03000040 32317116..32317313. 951][ORSgTEMT03000040 32317116..32317313. 913][ORSiTERT00400073 32317570..32317630. 951][ORSiTERT00400073 3…							0.323084	0.471339	0.459687	0.434603	0.76606	0.91021	0.672738	0.380964	0.349928	0.713561	0.443519	1.18364	5	6	0	0.501443	0.47053	0.522631	0.31142	0.0419301	0.542935	0.146881	0.116362	0.234193	0.317886	0.0593489
	chr03:32400533-32401408	Chr03G0229	+	RTt_00019207	1	RLC class	NAT(IRGSP,MSU)	[GC_rich 32400683..32400734. 875]							0.0664547	0.386898	0.0755756	0.0904717	0.422839	0.204198	0	0	0	0	0	0			0.454622	0.0695865	0	0.128778	0	0.0465085	0.100385	0	0	0	0	0
	chr03:32431841-32434168	Chr03G0230	-	RTt_00022957	1	RLC class	NAT(IRGSP,MSU)	[ORSgTEMT00500021 32432121..32432270. 2327][%28CAG%29n 32432326..32432353. 2327][GC_rich 32433527..32433551. 2327][GC_rich 32433529..32433553. 2327]							0.464907	0.341981	0.383456	0.427608	0.400426	0.237939	0.0440087	0.117503	0.0226319	0.0264949	0.0386741	0.0472001			0.33269	0.382905	0.208396	0.146165	4.00655	5.0435	4.87007	4.59495	0.161378	0.108264	0.27554	0.102886
	chr03:32578030-32578433	Chr03G0232	+	RTt_00019233	1	RLC class	Intergenic	[GC_rich 32578084..32578107. 403]	chr03:32578448	+	30		[32578448 30.0 03P3860]		2.39529	2.07737	2.00155	1.82933	2.12971	3.13165	1.36571	0.860217	1.21621	0.280257	0	1.256		9	0.22813	1.96934	1.21126	0.594241	0.364221	0.43245	0	0.510794	0	0	0	0
	chr03:32651890-32653628	Chr03G0233	-	LFt_00022811 RTt_00022984	1	RHC class	Intergenic	[ORSgTEMT00600438 32651856..32652220. 1773][ORSgTEMT00600438 32651856..32652220. 1169][ORSgTEMT00600015 32652698..32653061. 1738][ORSgTEMT00600015 32652698..32653061. 847]							0.147025	0.171391	0.0662971	0.400879	0	0.150605	0.459218	0.318276	0.0626706	0.107285	0.192632	0.0682348			0.10222	0.185472	0.145614	0.144004	0.179046	0.373748	0.201506	0.217611	0.0560059	0	0.229502	0.0571304
	chr03:32654159-32654842	Chr03G0234	+	LFt_00019052	1	RLC class	NAT(IRGSP)	[AT_rich 32654842..32654869. 710]							0	0	0	0	0	0	0.289719	0.4391	0.201397	0.820581	0.424478	0		6	0	0.192849	0.540587	0.0888016	0.399548	0.12845	0.277407	0.451253	0.18382	0	0.125544	0
	chr03:32878207-32878598	Chr03G0235	+	RTt_00019272 LFt_00019082	1	RLC class	Intergenic	[%28CGG%29n 32878164..32878346. 409][%28CGG%29n 32878164..32878346. 435]							1.58973	0.317994	0.611055	0.373472	0.289943	1.57562	1.76192	0.239446	0.599777	0	0.488401	0.308163	1	9	0	0	0	0	0	0	0	0	18.8251	3.15733	0.357139	0.53342
	chr03:32919515-32920240	Chr03G0236	-	LFt_00022848 RTt_00023024	1	RLC class	NAT(IRGSP,MSU)								2.70406	4.52744	2.94331	3.70441	3.28711	2.00049	1.74428	1.6105	2.95866	2.59157	2.49026	1.52081			3.53389	4.01717	3.31837	3.52936	0.774161	1.49397	1.20985	1.31178	0.533012	0.715171	0.606719	0.181238
	chr03:33343357-33344729	Chr03G0238	+	RTt_00019345 LFt_00019157 LFt_00019158	1	RHC class	NAT(MSU)								0.899372	0.755591	1.03031	0.85635	1.13294	1.83993	0.401376	0.603773	0.41502	0.832061	0.245623	0.145942	6	6	0.996886	0.764588	0.787829	0.211986	0.19	0.0510564	0.275544	0.0596869	0	0	0	0
	chr03:33354923-33355503	Chr03G0239	-	RTt_00023072 LFt_00022903	1	RLC class	Intergenic		chr03:33354993	-	50			[33354993 50.0 03M3082][33355011 49.0 03M3083]	0.158693	0.562687	0.409489	0	0.341699	0.325578	2.96827	3.8491	2.61075	3.63221	2.62882	4.33441			0	0	0	0	0	0.0819419	0	0	2.16482	0.645477	0.657113	0.368047
	chr03:33451839-33452328	Chr03G0240	+	RTt_00019361	1	RLC class	Intergenic								1.08062	0	0.353115	1.06918	0.498236	0.158342	0.482546	0.44715	0.339485	0	0.282826	0.70449	12		0.167231	0.315517	0.292741	0.287751	0.392916	0.104373	0.112787	0.12281	0	0.212496	0.216327	0
	chr03:33568952-33569694	Chr03G0241	+	LFt_00019188	1	RLC class	Intergenic	[ORSiTETNOOT00123 33569127..33569203. 742][ORSiTETNOOT00122 33569389..33569939. 987][ORSiTETNOOT00108 33569514..33569939. 987][ORSiTETNOOT00109 33569615..33569939. 987]							0.0827016	0.0965511	0	0	0.087935	0	0.0861015	0.156118	0.268818	0.104396	0.0756869	0.186506			0.747053	0.775878	0.483929	0.954424	0.0714257	0	0	0.134539	0	0	0.111334	0
	chr03:33727124-33728421	Chr03G0242	+	RTt_00019400 LFt_00019214	1	RLC class	Intergenic	[ORSgTEMT01601175 33726983..33727220. 1141][ORSgTEMT01601175 33726983..33727220. 1439]							0.056166	0.130583	0.191506	0.610454	0.118926	0.287604	0.132839	0.473357	0.0605502	0.106882	0.257119	0.18921			0.541125	0.537919	0.674527	1.12486	0	0.0300561	0.194516	0.140167	0.164162	0.165198	0.784822	0.0837288
	chr03:33795797-33797337	Chr03G0244	+	RTt_00019415	2	RLC class	NAT(IRGSP,MSU)	[ORSgTEMT01601084 33796074..33796150. 0][ORSgTEMT01601336 33796082..33796310. 0][%28CGG%29n 33796874..33796897. 920]							0.0557497	0.129605	0.126719	0.151466	0.118036	0.0570929	0	0	0	0	0	0			1.04357	0.967316	1.17356	1.3799	0.0969593	0	0.126848	0.0914867	0	0	0	0
	chr03:34298183-34300029	Chr03G0245	-	RTt_00023193	1	RLC class	NAT(IRGSP,MSU)	[GC_rich 34299018..34299046. 1846][ORSgTEMT00101694 34299837..34299888. 1846]							0.272999	0.031588	0.278753	0.147493	0.373976	0.251519	0	0	0	0	0	0			0.541926	0.0578035	0.0544719	0.107751	0	0.0388372	0.0418762	0.067826	0	0	0	0
	chr03:34301090-34305107	Chr03G0246	-	LFt_00023030 LFt_00023031 RTt_00023194 LFt_00023032 RTt_00023195 LFt_00023033	4	RLC class	NAT(IRGSP)	[%28GGGAGA%29n 34305084..34305119. 980]							1.30353	3.16512	2.91799	4.42692	4.65896	4.33211	0.550516	1.10672	0.674038	0.445723	0.426591	0.341555			0	0.176887	0.0999334	0.0658703	0	0.0474991	0.102446	0.0553331	0.257255	0	0.0439245	0.0656052
	chr03:34391407-34393396	Chr03G0248	+	LFt_00019297 RTt_00019481	2	RHC class	NAT(MSU)	[ORSiTETNOOT00010 34391359..34391581. 942][ORSiTETNOOT00010 34391359..34391581. 942][GC_rich 34392012..34392037. 893][GC_rich 34392012..34392037. 842][GC_rich 34392015..34392039. 893][GC_rich 34392015..34392039. 842][%28CGG%29n 34392829..34392939. 0][%28CGG%29n 34392829..34392939. 980][%28GGAGA%29n 34392966..34392993. 0][%28GGAGA%29n 34392966..34392993. 980][ORSiTETNOOT00123 34393023..34393192. 0…	chr03:34392250	+	61	[34392250 61.0 03P5554][34393181 34.0 03P5555]		[34392250 57.5 03P3474][34393181 40.2 03P3475]	0.586539	0.725138	0.707344	0.965089	1.44154	1.98696	6.38936	6.1865	6.47708	8.26787	11.3112	9.54188	5		0.0970233	0.391007	0.267127	0.337077	0.618743	1.07377	0.849765	0.96347	1.29132	0.320418	1.17188	0.44209
	chr03:34469378-34470338	Chr03G0249	-	LFt_00023054	2	RLC class	Intergenic	[ORSgTEMT03000057 34470301..34470679. 921]	chr03:34469302	-	151	[34469283 96.0 03M5217][34469302 151.0 03M5218]	[34469283 57.0 03M3900][34469302 74.0 03M3901]	[34469158 35.0 03M3196][34469302 68.0 03M3197]	1.25587	1.63634	1.00863	1.2087	0.94124	0.908088	1.30753	1.18224	1.03881	1.4906	1.08172	0.915033			0.251568	1.00356	0.795358	0.285339	0.447618	0.463897	0.333817	0.542348	0.144942	0	0.0989909	0.221778
	chr03:34676188-34677673	Chr03G0250	+	LFt_00019340	1	RLC class	NAT(IRGSP,MSU)	[%28CCGCG%29n 34676261..34676410. 1485][%28GGA%29n 34676598..34676675. 1485][%28CGA%29n 34676736..34676757. 1485][ORSiTERT00400041 34677197..34677261. 1485][ORSiTERT00400041 34677281..34677341. 1485]							0.13983	0.404981	0.119036	0.236444	0.33194	0.0357893	0.218394	0.195173	0.337821	0.219477	0.191933	0.234744			1.65929	1.81758	0.680379	1.18047	0.710881	1.70021	1.45878	2.17223	0.0672134	0.0450919	0.0459048	0.0342815
	chr03:34792058-34793614	Chr03G0251	-	RTt_00023276	1	RLC class	NAT(IRGSP,MSU)	[%28CGG%29n 34792121..34792173. 1556][GC_rich 34793521..34793545. 1556]							0.0662595	0.191847	0.564001	0.1344	0.314492	0.0678345	0	0	0	0	0	0	11		0.451481	0.115606	0.518075	3.32505e-06	2.40867e-06	0.0469983	0.0506804	0.0821303	0.127279	0	0	0.0324587
	chr03:35150127-35150909	Chr03G0253	-	RTt_00023334	1	RLC class	NAT(IRGSP,MSU)								0.231112	0.179711	0.175335	0.315313	0.0818365	0	0.320822	0.290357	0.166758	0.0971847	0	0.173578			0.0635685	1.36996e-06	3.18453e-05	0.25071	0.129125	3.26646e-05	0.0181036	0.124042	0	0.304707	0.1034	0
	chr03:35398886-35402980	Chr03G0255	+	RTt_00019624 LFt_00019440 LFt_00019441 LFt_00019442	10	RHC class	Intergenic	[ORSgTEMT01600228 35399464..35399704. 0][ORSgTEMT01600228 35399464..35399704. 0][ORSgTEMT01600228 35399464..35399704. 0][ORSgTEMT01600228 35399464..35399704. 0][ORSgTEMT01601389 35399620..35399715. 0][ORSgTEMT01601389 35399620..35399715. 0][ORSgTEMT01601389 35399620..35399715. 0][ORSgTEMT01601389 35399620..35399715. 0][ORSiTEMT01600009 35400951..35401188. 0][ORSiTEMT01600009 35400951..35401188. 0…							0.0790679	0.386354	0.179979	0.215839	0	0.161991	0.297874	0.114282	0.665523	0.192421	0.639855	0.827344		10	0.191304	0.0494896	0.0466618	0	0.143304	0.216249	0.19728	0.290406	0.0892481	0.0898116	0.0304769	0.04552
	chr03:35538778-35543334	Chr03G0256	-	RTt_00023401 RTt_00023402 LFt_00023227 RTt_00023403 LFt_00023228 LFt_00023229 RTt_00023404	4	RLC class	NAT(MSU)	[ORSgTERTOOT00100 35541133..35541180. 0][ORSgTERTOOT00100 35541133..35541180. 0][ORSgTERTOOT00100 35541133..35541180. 0][ORSgTERTOOT00100 35541133..35541180. 0][ORSgTERTOOT00100 35541133..35541180. 0][ORSgTERTOOT00100 35541133..35541180. 0][ORSgTERTOOT00100 35541133..35541180. 0][%28CGG%29n 35543007..35543151. 667][%28CGG%29n 35543007..35543151. 567][%28CGG%29n 35543007..35543151. 0][%28CGG%29n 3…							3.43809	5.10456	4.24314	7.54425	6.07749	3.83771	6.02677	5.75087	7.81686	7.95359	6.69976	6.09147	6		0.144328	0.0769343	0.128803	0.106131	0.0282951	0.110963	0.129976	0.151536	0.931571	0.374981	0.106039	0.0950275
	chr03:35599605-35600209	Chr03G0257	-	LFt_00023240	1	RLC class	Intergenic	[ORSiTETNOOT00033 35599741..35599792. 604][ORSgTEMT00300011 35599743..35599782. 604][%28A%29n 35599903..35599948. 604][ORSgTEMT01000004 35600062..35600225. 620][ORSgTEMT02000085 35600088..35600285. 680][ORSgTEMT02000040 35600130..35600324. 719]							0	0	0.126351	0	0	0	0.230711	0	0.362109	0.280623	0.202827	0.125492			0	0	0	0	0.0950142	0	0	0.0893198	0	0	0	0
	chr03:35708909-35709953	Chr03G0259	-	LFt_00023249 RTt_00023425	1	RHC class	NAT(MSU)	[ORSiTERTOOT00022 35708151..35709161. 1803][ORSgTEMT03400010 35709333..35709378. 1044][ORSgTEMT03400010 35709333..35709378. 0][ORSiTEMT03400001 35709339..35709378. 1044][ORSiTEMT03400001 35709339..35709378. 0]							0	1.578	0.217647	0	0.205379	0.389707	0.403276	1.07739	0.631239	0.644821	0.313644	0.426501		6	0.305614	0	0.0524917	0	0.0462752	0.149689	0.0403743	0.0873422	0.206434	0.0692459	0.0704942	0
	chr03:35950556-35951708	Chr03G0261	+	RTt_00019707	1	RLC class	Intergenic								0.0943188	0.109483	0.107137	0.127905	0	0.14487	0	0	0	0	0	0			0	0.0496487	0.279988	0.0461037	0.164399	0.0998057	0.0717763	0.0388031	0	0.0612155	0	0
	chr03:36251758-36259713	Chr03G0262	+	RTt_00019749	1	RHC class	NAT(IRGSP,MSU)	[ORSiTETNOOT00105 36251538..36251776. 8176][ORSiTETNOOT00119 36251976..36252129. 7955][ORSiTETNOOT00119 36252792..36253573. 7955][ORSiTETNOOT00119 36253731..36254910. 7955][ORSiTETNOOT00119 36254875..36255178. 7955][ORSiTERT00200081 36255369..36255416. 7955][ORSiTETNOOT00121 36255507..36255763. 7955][ORSiTETNOOT00119 36255555..36255764. 7955][ORSiTETNOOT00109 36255590..36255764. 7955][ORSiTETNOOT…							1.334	0.983123	0.387726	0.772211	0.20708	0.771626	0.0060396	0.00535087	0.0123876	0.0145192	0.00530711	0.0193858	1		0.273232	0.338477	0.231432	0.0542438	0.137598	0.183304	0.129659	0.132766	0.549351	0.361176	0.562786	0.168114
	chr03:36259931-36260394	Chr03G0263	+	RTt_00019750	1	RLC class	Intergenic	[ORSiTERTOOT00313 36259852..36259947. 543][ORSiTEMT02100003 36260268..36260398. 467][ORSiTERT00400041 36260357..36260404. 473]							0.508069	0.801986	0	0	0	0.521296	0	0	0	0.216182	0	0	10		0	0	0	0	0	0	0	0	0	0	0	0
	chr04:129071-129807	Chr04G0001	+	LFt_00023363	2	RLC class	NAT(MSU)								0.112737	0.396785	0	0.309843	0.48185	0.115549	0.469511	0.32217	0.737192	0.856816	0.206384	0.383191		12	0.25012	0.349623	0.325887	0	0	0	0.25094	0.0908293	0	0	0	0
	chr04:222981-223974	Chr04G0002	+	LFt_00023367	2	RLC class	Intergenic								0	0	0	0.0872079	0.0679373	0.06564	0.33363	0.360927	0	0.161467	0.293249	0.216163			0	0.0671526	0.0629773	0	0	0	0	0	0	0	0.256314	0
	chr04:245308-249535	Chr04G0003	+	LFt_00023370	1	RLC class	NAT(IRGSP,MSU)	[(TAA)n 245676..245738. 4227][ORSiTERTOOT00358 245976..246108. 4227][ORSiTERTOOT00337 245994..246238. 4227][ORSiTERTOOT00344 246001..246102. 4227]	chr04:246109	+	49	[246109 49.0 04P0007]			0.0335	0.115985	0.0632821	0.0902018	0.0704177	0.08	0.290696	0.433365	0.155179	0.153836	0.173703	0.136966			0.417686	0.469378	0.0889056	0.350828	0.0257728	0.105796	0.137368	0.0491317	0.169687	0.0426896	0.275242	0.0108184
	chr04:482954-484001	Chr04G0004	-	RTt_00026296	1	RLC class	NAT(IRGSP,MSU)	[(CAAAG)n 483543..483621. 1047]							0.211967	0.184708	0.421506	0.21584	0.112146	0.162799	0	0	0	0	0	0			1.12093e-07	2.19047e-19	0.104621	1.98848e-09	0.0638411	1.40947e-54	0.106264	6.84091e-36	0	0	0	0
	chr04:555339-556408	Chr04G0005	+	LFt_00023403 RTt_00023583	1	RHC class	Intergenic	[(CGA)n 555956..555987. 913][(CGA)n 555956..555987. 762][AT_rich 556004..556036. 913][AT_rich 556004..556036. 762]							0.159536	0.649259	0.143088	0.194494	0	0.0817154	0.524104	1.06272	0.611787	0.396278	0.580861	0.424387	10	1	0	0	0	0	0	0	0	0	0	0	0	0
	chr04:558331-559262	Chr04G0006	-	RTt_00026300	1	RHC class	Intergenic	[ORSiTETNOOT00120 558186..558575. 1077][ORSiTETNOOT00127 558395..558598. 931]							0.122756	0.214228	0.13956	0.500843	0.390213	0.251446	0	0	0	0	0	0	8		0.982746	0.450529	0.362284	0.178829	0.106595	0.0430452	0	0.150809	0	0.0802623	0	0
	chr04:569163-570232	Chr04G0007	+	RTt_00023585	1	RLC class	NAT(IRGSP,MSU)								0.103307	0.300007	0.352137	0.140221	0.21858	0.211579	0	0.0483035	0	0.0649795	0.0945375	0.0579608			1.06961	0.576821	1.0266	7.50559e-06	2.00455e-06	0.109108	0.182035	0.111856	0.100175	0	0	0
	chr04:658574-659945	Chr04G0008	-	LFt_00026110 LFt_00026111	2	RLC class	Intergenic	[ORSiTETNOOT00120 658322..658576. 818][ORSiTETNOOT00120 658322..658576. 457][ORSiTETNOOT00120 659929..660191. 701][ORSiTETNOOT00120 659929..660191. 701]							0.245506	0.49986	0.561932	0.223008	0.463615	0.314307	1.2347	1.02325	0.472059	0.850253	0.811285	1.045	4	2	0.754177	0	0.10798	0	0.238037	0.19245	0.249167	0.269541	1.48843	0.427951	0.363055	0.162677
	chr04:902301-903571	Chr04G0009	+	LFt_00023424	1	RLC class	Intergenic								0	0	0	0	0.0443295	0.0429713	0.0436982	0.19567	0.496356	0.210958	0.460861	0.23511			0.53424	0	0.0416169	0	0	0	0	0.103771	0	0	0	0
	chr04:966961-967221	Chr04G0011	+	RTt_00023611	1	RLC class	NAT(MSU)								2.42426	3.76495	1.43636	5.29758	1.38368	3.78394	0	0	0	0	0	0	2		1.10221	2.82176	3.5866	0	0	0	0	0	0	0	0	0
	chr04:1201028-1201676	Chr04G0012	-	RTt_00026366	1	RLC class	NAT(IRGSP,MSU)								0	0.117042	0.341786	0.27406	0.532996	0.204891	0	0	0	0	0	0	6		0.335198	0.207425	0	0.0953939	0	0.0690171	0	0.0808699	0	0	0	0
	chr04:1482721-1483368	Chr04G0013	-	LFt_00026165	1	RLC class	Intergenic								1.00195	0.821148	0.456736	1.23607	1.28209	1.64278	1.46039	1.80639	1.63388	1.39401	2.01746	1.2462	6		1.45557	0.727559	0.970279	1.52955	0.43076	0.414987	0.448179	0.324177	0.797376	0	0.272292	0.203346
	chr04:1539036-1546237	Chr04G0014	+	RTt_00023647	2	RLC class	Intergenic	[(GA)n 1539068..1539152. 1254][(CGA)n 1539251..1539393. 1254][(CGA)n 1539447..1539564. 1254][AT_rich 1539700..1539721. 1254][ORSiTERTOOT00379 1541051..1541562. 0][ORSiTERTOOT00379 1541559..1541852. 0][ORSiTETNOOT00180 1541869..1544695. 0][ORSiCMCM00100019 1544544..1544947. 0][ORSiTERTOOT00379 1544947..1545757. 0][ORSiTERTOOT00379 1545651..1545889. 0][ORSiTERTOOT00379 1546070..1546119. 0][ORSiTERT…	chr04:1540626	+	37		[1540626 37.0 04P0104]		4.308	4.52411	5.76832	4.78858	4.46355	4.86859	0	0	0	0	0	0			1.83572	1.67174	2.09681	1.99263	0	0.0287482	0.0310072	0.0335112	0	0	0	0
	chr04:1764064-1764658	Chr04G0015	-	RTt_00026390	1	RLC class	Intergenic								0.11359	0.133281	0.12956	0.46836	0.242781	0.465697	0	0	0	0	0	0			0.125943	0.704369	0.328241	0.754114	0	0	0	0	0	0	0	0
	chr04:1877733-1879064	Chr04G0016	+	RTt_00023676	1	RLC class	NAT(IRGSP,MSU)	[ORSiTETN00300002 1877606..1877855. 1459][ORSiTETN00300002 1877635..1877885. 1430][ORSiTETN00300002 1878896..1879172. 1439][ORSiTETN00300002 1878939..1879156. 1423]							0.0794177	0.368303	0.18034	0.376375	0.419275	0.0406565	0.124037	0.0740044	0.0426757	0.149663	0	0.0444748			0	0	0	0	0.0346726	0.0840544	0.121227	0.0981837	0	0.0513463	0	0.0390365
	chr04:2046823-2048155	Chr04G0017	+	RTt_00023683	2	RHC class	Intergenic		chr04:2048263	+	564	[2048249 73.0 04P0160][2048263 564.0 04P0161][2048274 488.0 04P0162][2048286 50.0 04P0163]	[2048263 144.0 04P0123][2048274 170.0 04P0124]		3.55994	9.73737	16.0513	16.7352	28.0456	31.7304	0	0	0	0	0	0	6		3.60026	5.58337	53.7918	64.4155	0	0	0	0	0	0	0	0
	chr04:2308312-2309699	Chr04G0018	+	RTt_00023689	1	RLC class	Intergenic	[(GAAAA)n 2308779..2308823. 1387][(A)n 2308837..2308905. 1387][ORSiTETN00200010 2309692..2309989. 1677]							0.151355	0.394707	0.12887	0.358514	0.0798814	0.193703	0	0	0	0	0	0			0	0.119821	0	0.631596	0	0	0	0.0312286	0	0	0	0
	chr04:2488695-2489295	Chr04G0019	-	RTt_00026415	2	RLC class	Intergenic	[ORSiTETNOOT00111 2489262..2489662. 672]							1.10988	0.667176	1.60137	1.56731	1.82534	1.42763	0	0	0.315218	0	0	0	6		0.847802	0.274764	0	0	0	0	0	0	0	0	0	0
	chr04:2502679-2503079	Chr04G0020	+	RTt_00023697	1	RLC class	NAT(IRGSP,MSU)								0.441766	0.263522	1.26925	1.85652	0.24015	0.226924	0	0	0.49389	0	0	0	12		4.62097	8.64954	6.94033	3.41199	0.184605	0	0.157769	0	0	0	0	0
	chr04:2761163-2761989	Chr04G0021	-	RTt_00026427	2	RLC class	Intergenic								0.814967	0.159948	2.1721	5.06235	3.49645	1.11416	0	0	0	0	0	0	8		0.74341	0.27903	0.129699	0.255159	0	0	0	0	0	0	0	0
	chr04:2968432-2970916	Chr04G0022	+	LFt_00023516 LFt_00023517 LFt_00023518	1	RLC class	NAT(MSU)	[AT_rich 2969506..2969540. 2484][AT_rich 2969506..2969540. 0][AT_rich 2969506..2969540. 1932]							0	0	0	0	0	0	0.271209	0.425936	0.373271	0.360188	0.604506	0.384351			0	0	0	0	0.138187	0.070219	0.0302801	0.0326792	0	0	0.0256427	0
	chr04:3282902-3287226	Chr04G0023	-	RTt_00026434 RTt_00026435	2	RHC class	Intergenic	[ORSgTEMT01701087 3283082..3283235. 1158][ORSgTEMT01701087 3283082..3283235. 1158][ORSiCMCM00100017 3285205..3287036. 2022][ORSiCMCM00100017 3285205..3287036. 2022][ORSiCMCM00100017 3286384..3287142. 843][ORSiCMCM00100017 3286384..3287142. 843][ORSiCMCM00100017 3287150..3288126. 1476][ORSiCMCM00100017 3287150..3288126. 1471]							0.146453	0.30612	0.133202	0.118929	0.247699	0.225623	0.0916465	0.05451	0.078673	0.110451	0.0536937	0.0328068			0.170803	0.0929754	0.321176	0.0866246	0.179509	0.124903	0.246919	0.230293	0.112308	0.0753447	0.306812	0
	chr04:3551069-3551892	Chr04G0024	+	RTt_00023722	2	RHC class	Intergenic								0.0860222	0	0	0.705463	1.00667	0.352529	0	0	0	0	0	0.097048	6		0.290817	0.0895872	0.0837805	0.0826034	0	0.0597222	0	0	0	0	0.116008	0
	chr04:3853032-3854454	Chr04G0028	-	RTt_00026462	1	RLC class	NAT(IRGSP,MSU)	[ORSgTEMT03000008 3852787..3853151. 1668][ORSgTEMT03000031 3852807..3853125. 1648][GC_rich 3853765..3853785. 1422]							0.704503	0.276867	0.438119	0.895336	0.872816	0.777734	0.0382722	0	0	0.161573	0.100906	0.0411493	8		1.38684	0.640365	1.63155	1.94986	0.0642383	0.0260423	0.154474	0.151732	0.176846	0	0	0.0901984
	chr04:4753230-4756245	Chr04G0029	+	RTt_00023787 LFt_00023590 RTt_00023788	4	RLC class	Intergenic								0.546716	0.216175	0.626521	1.01475	0.295405	0.561116	0.570284	0.177658	2.31969	0.699313	1.59089	1.40847	8		3.18797	3.28951	3.34024	2.80947	1.07316	1.18627	0.807472	1.49597	0.458869	0.302443	0.258412	0.431128
	chr04:4756559-4756938	Chr04G0030	+	RTt_00023789 LFt_00023591	1	RLC class	Intergenic								2.40594	1.54486	2.37566	1.25637	0.845085	0.930372	0.480655	4.62527	3.79773	1.0026	1.19592	1.97696	11	1	0	2.30724	2.59431	2.31257	1.06866	1.34893	0.909829	0.199557	0	0	0	0
	chr04:4919497-4921968	Chr04G0031	-	LFt_00026275	1	RLC class	Intergenic	[ORSgOTOT00000891 4919486..4919555. 2483][GC_rich 4920076..4920096. 2471][ORSiTETNOOT00006 4920711..4920848. 2471][ORSiTERT00200146 4921947..4922314. 2817]	chr04:4921408	-	259.5	[4921408 259.5 04M0222]	[4921403 51.0 04M0180]	[4921403 66.0 04M0113]	4.73062	3.1796	3.90558	3.28336	2.29153	2.71485	1.60761	1.79693	1.29276	2.55571	1.34028	1.83433	1		1.50931	2.33091	2.75341	1.58758	1.02493	0.635555	0.730846	0.640866	0.188814	0.228007	0.180536	0.192605
	chr04:5775407-5776427	Chr04G0032	-	LFt_00026328	1	RLC class	NAT(MSU)	[(CGG)n 5775774..5775920. 1020][ORSgTEMT00900529 5776095..5776255. 1020][ORSgTEMT00901537 5776125..5776252. 1020]							0	0.127219	0	0	0.0579314	0	0.113973	0.0512298	0.117977	0.0688764	0.200347	0			0.251392	0	0	0	0	0	0	0	0	0	0	0
	chr04:5870751-5871487	Chr04G0033	-	LFt_00026337	1	RLC class	Intergenic								0.0836239	0	0	0	0.088929	0	1.91535	2.6054	1.63118	1.26685	1.2245	2.26336		1	1.03808	0	0	0.0803884	0.216616	0.116228	0.125482	0.339998	2.4737	0.774454	0.112631	0.757009
	chr04:6265836-6268743	Chr04G0034	-	RTt_00026578 RTt_00026579 LFt_00026353 LFt_00026354	1	RLC class	Intergenic	[ORSgTEMT03600014 6265383..6265911. 3325][ORSgTEMT03600014 6265383..6265911. 2611][ORSgTEMT03600016 6265695..6265940. 3013][ORSgTEMT03600016 6265695..6265940. 2299][ORSgTEMT03600007 6265838..6265977. 2871][ORSgTEMT03600007 6265838..6265977. 2157][ORSgTEMT03600007 6265838..6265977. 0][ORSgTEMT03600007 6265838..6265977. 0][(GAA)n 6265982..6266028. 2871][(GAA)n 6265982..6266028. 2157][(GAA)n 6265982…	chr04:6267751	-	50.7	[6267751 50.7 04M0270][6267767 28.0 04M0271]			53.7808	36.4741	30.8688	11.0248	3.33226	4.20981	33.4333	13.7502	78.5019	15.8569	36.8177	0.091715	3	4	0.0197816	0	0	0	0	0	0	0.0279741	0.128253	0	0	0
	chr04:6343195-6343957	Chr04G0035	-	LFt_00026355 RTt_00026580	1	RHC class	Intergenic		chr04:6343200	-	91	[6343200 91.0 04M0272]	[6343200 80.0 04M0217]	[6343200 60.0 04M0140]	4.01057	2.67761	2.54455	1.47716	4.16091	1.78619	1.97285	1.15864	2.48572	2.5396	2.0853	1.51932	3	12	0.631596	1.24829	1.01254	0.38409	1.17205	1.44358	1.55839	1.4288	0.784958	0.210644	0.964986	0.320288
	chr04:6503918-6504695	Chr04G0036	-	RTt_00026590	1	RHC class	NAT(IRGSP,MSU)	[(CGG)n 6504211..6504351. 777]							0.155405	0.0906413	0.265284	0.318079	0	0.0795991	0.0808979	0	0	0	0.071111	0.0875474			0.263997	0.32444	0.379667	0.224697	0	0	0	0	0	0	0.208659	0
	chr04:6695449-6696162	Chr04G0037	+	RTt_00023875	1	RHC class	NAT(MSU)								0.174717	0.408259	0.497378	0.119436	0.185914	0.626519	0	0	0.0947355	0.110331	0	0			0.2951	0.272835	0.0850358	0.251506	0	0	0	0	0	0.115805	0	0
	chr04:6867399-6867812	Chr04G0038	+	LFt_00023674	1	RLC class	Intergenic	[ORSgTEMT00900044 6867423..6867482. 413][ORSgTEMT00901296 6867426..6867494. 413]							0	0	0	0	0	0	0.217191	0	1.62149	0	0.763575	0.478868		4	0	0	0	0	0.348497	1.10444	0.59652	0.325957	0.441865	0	0	0
	chr04:6942982-6943969	Chr04G0039	-	RTt_00026611	1	RLC class	Intergenic	[(GGGAGA)n 6943825..6943854. 987]							0.285108	0.530356	0.12962	0.464885	1.14716	0.408775	1.42487	1.86931	1.41409	2.15326	1.40891	1.53692	5		0.65386	0.778258	0.674344	0.776867	0.297417	0.560868	0.432261	0.607979	1.10895	1.11595	1.28754	0.565607
	chr04:7380380-7381349	Chr04G0041	+	RTt_00023903 LFt_00023706	1	RLC class	Intergenic	[ORSiTERT00100035 7381099..7382065. 1685][ORSiTERT00100035 7381099..7382065. 1621]							0.0842487	0.203577	0	0.34626	0.534914	0.358626	0.0877119	0.238673	0.639174	0	0.462626	0.285065			0.534869	0.244964	0.229904	0.340506	0.0507096	0.0409748	0.221062	0.191355	0.113562	0.152373	0.0775598	0
	chr04:7542982-7547856	Chr04G0042	-	RTt_00026649 RTt_00026650 RTt_00026651	1	RLC class	NAT(IRGSP,MSU)	[ORSiTERT00200077 7543071..7543375. 393][ORSiTERT00200077 7543071..7543375. 0][ORSiTERT00200077 7543071..7543375. 0][ORSgTERT00200863 7543071..7543313. 331][ORSgTERT00200863 7543071..7543313. 0][ORSgTERT00200863 7543071..7543313. 0][ORSiTERTOOT00388 7543501..7543589. 0][ORSiTERTOOT00388 7543501..7543589. 0][ORSiTERTOOT00388 7543501..7543589. 0][ORSiTERT00200151 7543514..7543593. 0][ORSiTERT002001…							0.150368	0.313317	0.682505	0.0406424	0.28534	1.23149	0	0	0	0	0	0	11		0.14379	0.15906	0.0785853	0.116167	0	0	0	0.0248832	0	0	0	0
	chr04:7574090-7574961	Chr04G0043	-	LFt_00026423	2	RLC class	Intergenic								0.2132	0.74962	0.85073	0.877855	1.47927	0.983232	0.887874	0.101351	0.92828	0.674652	0.585417	0.120658	6	5	2.96692	1.32462	1.2356	2.12974	0.0915121	0	0	0	0	0	0	0
	chr04:7939733-7943885	Chr04G0044	-	RTt_00026662 LFt_00026433 LFt_00026434 LFt_00026435 LFt_00026436 RTt_00026663	7	RLC class	Intergenic	[GC_rich 7943761..7943781. 399][GC_rich 7943761..7943781. 0][GC_rich 7943761..7943781. 403][GC_rich 7943761..7943781. 403][GC_rich 7943761..7943781. 403][GC_rich 7943761..7943781. 399]	chr04:7939750	-	149	[7939736 117.0 04M0306][7939750 114.0 04M0307]	[7939750 34.0 04M0233]	[7939750 149.0 04M0165]	5.39899	4.21652	4.03323	6.76276	4.42547	4.66013	19.7909	23.7046	15.5888	17.179	22.3984	21.1734	2		2.16567	1.86473	1.74709	1.85107	0.830689	0.739355	0.970409	0.888504	1.33565	0.520291	0.941636	0.461481
	chr04:8211931-8212767	Chr04G0045	-	LFt_00026461 RTt_00026685	1	RLC class	Intergenic	[ORSgTEMT01500002 8211863..8211954. 891]							0	0.355709	0.0867522	0.103998	0.0809813	0.781135	0.317546	0.143657	0.247543	0.288547	0.395894	0.0858781			0.573493	0.0753782	0	0.0696767	0.187309	0.100684	0.0543361	0.0588461	1.69591	1.04293	0.482607	0.432491
	chr04:8761330-8763535	Chr04G0046	+	LFt_00023772 RTt_00023964	1	RLC class	Intergenic	[ORSiTEMT02000001 8761168..8761386. 2368][ORSgTEMT02000071 8761207..8761403. 2329][ORSiTERT00400073 8762548..8762662. 2205][ORSiTERT00400073 8762548..8762662. 1295][ORSgTEMT01600998 8763116..8763365. 2205][ORSgTEMT01600998 8763116..8763365. 0][ORSgTEMT01400004 8763116..8763334. 2205][ORSgTEMT01400004 8763116..8763334. 0][AT_rich 8763372..8763392. 2205][AT_rich 8763372..8763392. 0]							0.164048	0.189937	0.0465677	0.16731	0.129798	0.0837166	0.857031	0.422604	4.70413	2.26826	2.55287	0.0250396		5	0	0	0	0	0.0196607	0	0	0.0371887	0	0	0	0
	chr04:9289133-9289774	Chr04G0047	+	RTt_00023968 LFt_00023779	1	RLC class	Intergenic	[(CGG)n 9289634..9289780. 647][(CGG)n 9289634..9289780. 584]							0.894275	1.3522	1.45831	1.4086	1.51637	0.916804	1.46336	0.978183	1.95523	0.81062	1.63167	1.02555	5	4	0.113392	0.210608	0.196576	0.484157	0.0872883	0	0.151337	0.246317	0	0	0.13809	0
	chr04:9289838-9290516	Chr04G0048	+	RTt_00023969	1	RLC class	Intergenic	[(CGG)n 9289843..9289982. 678][GC_rich 9290137..9290178. 678][ORSiTETNOOT00133 9290182..9290295. 678][ORSiOTOT00000050 9290262..9290436. 678]	chr04:9290520	+	29		[9290520 29.0 04P0311]		1.12472	0.328856	0.747387	0.769847	0.39935	0.576218	0.487893	0.266282	0.305298	0.947677	0.514681	0.211738	1	6	0.315419	0.584414	0.273002	0.627809	0.242166	0.129737	0.210144	0.151937	0	0.124669	0.380749	0
	chr04:10074254-10075282	Chr04G0049	-	RTt_00026751	2	RLC class	NAT(IRGSP)	[ORSiCMCM00100017 10074389..10074937. 1577][ORSiCMCM00100017 10074447..10075058. 1640]							0.0595105	0.207648	0.0676495	0.161807	0.189113	0.121895	0.0619606	0	0.128392	0.149858	0.05446	0.133719			4.93302e-07	0.307914	0.245532	0.23758	5.85552e-06	0.185997	0.185424	0.100773	0.115885	0.0777448	0	0
	chr04:10467637-10470439	Chr04G0050	-	LFt_00026540	1	RLC class	NAT(IRGSP)	[ORSiTERTOOT00268 10466743..10468236. 3697][AT_rich 10470392..10470415. 2802]							0	0.0399182	0.0391795	0.0465782	0.0181767	0.0176842	0.0359813	0.079967	0.0554707	0.129916	0.173906	0.096418			0.243585	0.183903	0.138471	0.202424	0.379334	0.320872	0.186254	0.344534	0	0.044171	0.0899345	0.050372
	chr04:10844908-10845255	Chr04G0052	-	RTt_00026759 LFt_00026547	1	RLC class	NAT(MSU)	[(CGG)n 10844956..10844982. 332][(CGG)n 10844956..10844982. 335]							0.649583	0.785468	0	1.38409	0.358257	0.66959	0	0.981007	1.46468	1.67315	1.20368	1.52623	2	12	0	0	0	0	0	0	0	0	0	0	0	0
	chr04:11261640-11262583	Chr04G0053	+	RTt_00024013	1	RLC class	Intergenic	[ORSiTETNOOT00006 11262431..11262531. 943][ORSiTETNOOT00006 11262541..11263062. 1422]							0.181167	0	0.274608	0.246339	0.127955	0.0618482	0.188626	0.05662	0	0	0	0			0.345534	0.443395	0.891483	0.46941	0.314712	0.127107	0.0457189	0.247378	0	0	0.0803517	0
	chr04:12841390-12841980	Chr04G0055	+	LFt_00023903	1	RLC class	Intergenic								0	0	0	0	0	0	0.119472	0.65624	0	0	0.420136	0.13005		3	0.127141	0	0	0	0.0983051	0	0	0	0	0	0	0
	chr04:13009945-13010588	Chr04G0056	-	RTt_00026828	2	RLC class	Intergenic								3.06157	1.12619	0.812864	0.991889	0.769857	1.69431	0	0	0	0	0	0	1		0	2.12034	1.30241	0.851663	0.784899	1.55079	1.00464	2.01676	0	0	0	0
	chr04:13142521-13143553	Chr04G0057	+	RTt_00024112 LFt_00023919	1	RLC class	NAT(IRGSP,MSU)	[ORSiCMCM00100014 13143379..13144656. 2135][ORSiCMCM00100014 13143379..13144656. 2134]							0.308145	0.573642	0.350335	0.419105	0.261217	0.504957	0.256665	0.303273	0.598579	0.155226	0.225596	0.623369	10	4	0.372272	0.0567516	0.106586	0	0	0.113979	0.327929	0.0443407	0.209746	0	0.0716252	0
	chr04:13256222-13256942	Chr04G0058	+	LFt_00023923	1	RHC class	Intergenic								0	0	0	0	0.091693	0	0.0897295	0.244303	0.186889	0.108838	0.236632	0.0972364			0	0	0	0	0	0.0598326	0.0646001	0	0	0	0	0
	chr04:13257100-13257615	Chr04G0059	-	LFt_00026629	1	RLC class	NAT(MSU)								0	0	0	0	0	0	0.590773	0	0.310951	0.360555	0.259698	0		9	0.154691	0	0	0	0.120668	0	0	0	0	0	0	0
	chr04:13582775-13584315	Chr04G0060	+	RTt_00024126 LFt_00023937	2	RHC class	NAT(MSU)	[(A)n 13583464..13583536. 477][(A)n 13583464..13583536. 1241][ORSiTERT00200147 13584062..13584972. 1898]							3.16946	2.82581	3.38516	1.75308	4.65611	1.7474	1.804	0.878312	0.998202	1.04289	1.25987	1.24384	4	9	0.83752	1.32354	1.66065	1.10055	0.331937	0.430531	0.754542	0.439024	0.365875	0.343639	0.399811	0.111966
	chr04:13593292-13594136	Chr04G0061	-	RTt_00026850	1	RLC class	NAT(IRGSP)								0.348218	0.0811347	0.316871	0.189749	0.147787	0.0713356	0.362546	0.654776	0.5269	0	1.01975	1.09716		10	0.336789	0.510027	0.522338	0.575279	1.02209	0.985656	0.852419	0.783738	0	0.365862	0.651802	0.139075
	chr04:13593875-13594412	Chr04G0062	+	RTt_00024128	1	RLC class	NAT(IRGSP)	[ORSiTERT00200150 13594378..13598784. 4909]							0.265272	0.468327	0	0.365952	0.142188	0.815932	1.79565	2.79719	4.4995	3.20009	5.10041	3.46763		11	0.109164	0	0.298028	0.182409	1.13844	0.610295	0.954761	0.236087	6.1795	2.34321	2.56895	0.822205
	chr04:13815581-13817511	Chr04G0063	+	LFt_00023947 RTt_00024137	1	RHC class	NAT(MSU)	[(GA)n 13815562..13815584. 1889][ORSiTETNOOT00010 13815585..13815642. 1869][ORSiTETNOOT00010 13815585..13815642. 1927][(CGG)n 13816221..13816383. 1869][(CGG)n 13816221..13816383. 1917][(CGG)n 13816723..13816762. 1869][(CGG)n 13816723..13816762. 1917][ORSiTETNOOT00127 13816850..13817032. 1869][ORSiTETNOOT00127 13816850..13817032. 1917][ORSiTETNOOT00130 13817072..13817172. 1869][ORSiTETNOOT00130 13…							1.50817	1.74447	1.49736	1.19996	1.39011	1.40564	0.89711	0.774813	0.779384	1.55379	1.40432	1.49024		8	0.122331	0.332602	0.182863	0.258387	0.0687974	0.167628	0.140576	0.108414	0.150288	0.0336081	0.307926	0
	chr04:13860429-13861175	Chr04G0064	+	RTt_00024141	1	RLC class	Intergenic	[ORSiTERT00100035 13860949..13861060. 746]							0.082098	0.287511	0	0	0.436423	0.168214	0.0854732	0	0	0.103627	0	0.0925637			0	0.0855938	0.320343	0	0.0709152	0	0.0616325	0	0.161774	0	0	0
	chr04:13914044-13914879	Chr04G0065	-	RTt_00026867	1	RLC class	NAT(IRGSP,MSU)								0	0.329177	0.160683	0.0962342	0.449696	0	0	0	0	0	0	0			0	2.25244e-05	1.17485e-05	0.0682982	0	0	0	0.0576703	0	0	0	0
	chr04:13915855-13916339	Chr04G0066	-	RTt_00026868	1	RLC class	Intergenic								0.157049	0.927833	0.538952	0	0.50709	0.644379	0	0	0	0	0	0	9		0	0.160375	0.148758	0.146208	0	0	0	0	0	0	0	0
	chr04:14097029-14097696	Chr04G0068	-	LFt_00026672 RTt_00026888	1	RLC class	Intergenic	[ORSiTETN00100017 14096992..14097077. 705][ORSiTETN00100017 14096992..14097077. 697]	chr04:14096992	-	43	[14096992 43.0 04M0558]			8.2071	8.3054	4.9655	4.99986	2.91768	2.28426	7.28767	7.88528	4.95789	7.69025	6.67694	7.67731	3		0	0.0996251	0.186104	0	0.247706	0.198991	0.14326	0	0.19041	0.127742	0	0
	chr04:14137768-14138607	Chr04G0069	-	LFt_00026676	1	RLC class	Intergenic								0.0701869	0	0	0	0	0.0718925	0.365373	0.461993	0.151733	0.265427	0.256927	0.947838			0	0	0	0.0678886	0.243241	0.0490452	0.0529344	0.0573208	0.13744	0	0.187735	0.0700998
	chr04:14159554-14161027	Chr04G0070	+	RTt_00024162 LFt_00023973	1	RLC class	Intergenic	[(GGGGA)n 14160086..14160131. 1464][(GGGGA)n 14160086..14160131. 1454][(GGGGA)n 14160291..14160339. 1464][(GGGGA)n 14160291..14160339. 1454]	chr04:14160875	+	98	[14160875 98.0 04P0662]			1.1372	0.823476	0.528529	0.0968641	0.562463	0.293335	2.20049	1.80033	1.5772	0.719666	2.58946	0.641469	3	7	0.123861	0	0	0.0349306	0	0	0	0	0	0	0	0
	chr04:15213437-15214701	Chr04G0071	+	RTt_00024191 LFt_00024002	1	RLC class	NAT(MSU)	[ORSgTEMT00100559 15214417..15214552. 1264][ORSgTEMT00100559 15214417..15214552. 1145][ORSgTEMT00101291 15214417..15214534. 1264][ORSgTEMT00101291 15214417..15214534. 1145]							3.37288	1.43388	3.12976	1.41702	0.490396	0.145938	0.197858	0.0443693	0.715853	0.0597327	0.478221	0	1	5	0	0	0	0	0	0	0	0	0	0	0	0
	chr04:15470667-15471567	Chr04G0072	+	RTt_00024197	2	RHC class	Intergenic	[ORSiCMCM00100019 15470523..15470986. 658]							0.0770372	0.808701	0.526004	0.630627	1.22755	0.710252	1.84472	0.580715	1.41744	2.91554	0.987029	1.21504	5	6	0	0	0.0753036	0.148561	0	0.161043	0.115893	0.251106	0.60559	0.304707	0.517	0.231656
	chr04:15487982-15488215	Chr04G0073	+	LFt_00024008 RTt_00024198	1	RLC class	Intergenic								2.56484	20.7891	15.9713	15.998	12.079	8.83269	13.1646	9.87918	16.3813	35.5557	20.6824	9.30963	8	8	0	0	0	0	0	0	0	0	0	0	0	0
	chr04:15488647-15491491	Chr04G0074	+	RTt_00024199 RTt_00024200 LFt_00024009 LFt_00024010 LFt_00024011 LFt_00024012 RTt_00024201	4	RLC class	Intergenic	[(G)n 15488876..15488899. 0][(G)n 15488876..15488899. 0][(G)n 15488876..15488899. 0][(G)n 15488876..15488899. 0][(G)n 15488876..15488899. 0][(G)n 15488876..15488899. 0][(G)n 15488876..15488899. 0]							7.4087	6.5654	9.23203	10.9783	7.78453	5.72445	6.97235	9.24579	9.46962	10.2378	11.0033	6.47772	12		0.670963	1.37274	1.22033	1.34831	0.504917	0.511788	0.41396	0.38762	0.138932	0.233016	0.99631	0.177152
	chr04:15515965-15518448	Chr04G0075	+	LFt_00024013 LFt_00024014 RTt_00024202 RTt_00024203	4	RLC class	NAT(MSU)		chr04:15518473	+	207	[15518473 73.0 04P0689][15518530 113.0 04P0690]	[15518473 103.0 04P0447][15518530 98.0 04P0448]	[15518473 207.0 04P0504][15518491 57.0 04P0505][15518530 119.0 04P0506]	13.2923	15.6148	16.2996	15.5232	15.5989	11.6447	21.1025	15.2707	21.3672	17.2255	20.7047	26.8786			0.225711	1.17446	1.10116	1.08684	2.05977	0.9928	1.24585	1.34871	3.73789	2.76708	2.02469	1.05185
	chr04:15886214-15887083	Chr04G0076	+	RTt_00024214	1	RLC class	Intergenic								0.067049	0.0780791	0.0762541	1.0955	0.0711102	0.0686753	0	0	0	0	0	0	2		0.0764205	0	0.0658072	0	0.174414	0.0938257	0.303777	0.0548136	0	0	0.0895237	0
	chr04:15887719-15889425	Chr04G0077	-	RTt_00026948	1	RLC class	NAT(IRGSP,MSU)	[ORSgTEMT03000057 15888033..15888366. 1706]							0.626522	0.518019	0.575505	0.886974	0.251608	0.473403	0.155325	0.304916	0.128016	0.149765	0.109202	0	12		0.73044	0.422158	0.385209	0.672557	0.216337	0.120561	0.382689	0.381793	1.08704	0.191913	0.390745	0.262626
	chr04:16201527-16202991	Chr04G0078	+	LFt_00024042	1	RHC class	NAT(IRGSP,MSU)	[ORSiTETNOOT00108 16201223..16201626. 1769][ORSiTETNOOT00119 16202500..16202551. 1464][ORSiTETNOOT00120 16202507..16202795. 1464][ORSgTEMT00502526 16202787..16202840. 1464]							0	0.0411737	0	0	0	0	0.0370026	0.0661481	0	0.312384	0.260156	0.23866			0	0.150141	0.0353333	0	0	0.0251911	0	0.0293513	0.136697	0.0458535	0.0466802	0.0697211
	chr04:16440276-16441824	Chr04G0079	+	LFt_00024050	1	RLC class	Intergenic	[ORSiTERTOOT00060 16441602..16441781. 1548][ORSgTEMT00502034 16441623..16441770. 1548]							0	0	0.0378233	0	0	0	0.104101	0.154979	0.107319	0.125518	0.121984	0.0745776			0.0775415	0	0	0	0	0.0236455	0	0	0	0	0.0437259	0
	chr04:16492809-16494566	Chr04G0080	-	RTt_00026966	1	RHC class	Intergenic	[ORSiTETNOOT00126 16492965..16493125. 1757][ORSiTETNOOT00108 16492966..16493034. 1757][ORSiTETNOOT00130 16492967..16493068. 1757]							1.58721	1.46958	1.40798	1.05274	1.82504	2.2157	0.0901467	0.107221	0.185708	0.14485	0.158445	0.225872			0.403986	0.519151	0.575444	0.36991	0.0505371	0.0615413	0.110599	0	0.221253	0	0.113332	0
	chr04:16680987-16681827	Chr04G0081	-	LFt_00026763 RTt_00026981	1	RLC class	Intergenic								0.0707882	0.326584	0.483508	0.289542	0.300679	0.358902	0.221236	0.199848	0	0	0.194455	0.239157			0.398636	0	0.0686948	0.135572	0.0607172	0.0979419	0	0.0572336	0.137218	0	0	0.0699866
	chr04:16757666-16759824	Chr04G0082	+	RTt_00024272	2	RHC class	Intergenic	[ORSgTEMT02400078 16759037..16759261. 1498][ORSgTEMT00500670 16759513..16759660. 1498]							0.105611	0.0916365	0.0898592	0.28524	0.417269	0.24325	0.247429	0.465622	0.651004	0.76181	0.628165	0.885312		12	0.370169	0.139795	0	0.0521267	0.115665	0.112725	0.121543	0.131233	0.0505428	0.067816	0.138077	0
	chr04:16900412-16900782	Chr04G0084	-	LFt_00026776	1	RLC class	NAT(MSU)	[ORSiTERT00200145 16898549..16900429. 2234]							0.257664	0	0	0	0.281695	0	0.270172	0.258372	0.582078	0	0.9494	0.59862		10	0	0	0.235846	0	0	0	0	0	0	0	0	0
	chr04:17087363-17092391	Chr04G0085	+	RTt_00024294 RTt_00024295 RTt_00024296 LFt_00024095 LFt_00024096 LFt_00024097	5	RLC class	Intergenic	[(GA)n 17087525..17087577. 464][(GA)n 17087525..17087577. 464][(GA)n 17087525..17087577. 464][(GA)n 17087525..17087577. 0][(GA)n 17087525..17087577. 0][(GA)n 17087525..17087577. 0][(CGG)n 17087604..17087792. 464][(CGG)n 17087604..17087792. 464][(CGG)n 17087604..17087792. 464][(CGG)n 17087604..17087792. 224][(CGG)n 17087604..17087792. 224][(CGG)n 17087604..17087792. 224][(G)n 17088294..17088348. 0…	chr04:17092254	+	360	[17092139 112.0 04P0778][17092254 360.0 04P0779]	[17092254 252.0 04P0498]	[17092254 164.0 04P0553]	9.3445	7.27199	8.22936	8.5113	7.33001	8.97937	6.98836	5.37767	6.0962	6.79544	6.61124	4.44484			0.619676	1.14785	1.59178	1.49849	0.333331	0.270205	0.320563	0.440863	1.6903	0.295822	0.351347	0.262384
	chr04:17440815-17443294	Chr04G0086	-	RTt_00027002 LFt_00026786	3	RLC class	Intergenic	[AT_rich 17442394..17442414. 0][AT_rich 17442394..17442414. 0][(GGA)n 17442956..17443127. 481][(GGA)n 17442956..17443127. 482][(G)n 17443056..17443234. 481][(G)n 17443056..17443234. 482]	chr04:17440635	-	202	[17440620 48.0 04M0654][17440635 167.0 04M0655][17440656 49.8 04M0656][17440676 132.9 04M0657][17440687 36.3 04M0658][17440720 60.0 04M0659]	[17440620 50.5 04M0441][17440635 202.0 04M0442][17440656 71.2 04M0443][17440676 133.7 04M0444][17440692 39.3 04M0445][17440720 61.4 04M0446][17440731 30.3 04M0447]	[17440635 77.5 04M0442][17440676 62.4 04M0443]	38.7938	43.2745	29.0548	30.601	27.7683	25.9883	11.8895	10.1177	13.2014	16.9581	17.5839	17.7071			0.583752	2.02326	1.59773	2.0727	0.111765	0.17983	0.19416	0.21047	0.341079	0.114411	0.757077	0.260945
	chr04:17672083-17672649	Chr04G0087	-	LFt_00026792	1	RLC class	Intergenic								0	0	0	0	0	0	0	0	0.266902	0.309975	0.335638	0.55473			0	0	0.117321	0	0.104508	0	0	0.0981748	0	0	0	0
	chr04:17743196-17744036	Chr04G0088	-	RTt_00027011	1	RLC class	Intergenic								0.140155	0.081646	0.0797134	0.286422	0.148718	0.0717805	1.89698	0.856623	1.81792	0.530021	1.92395	1.10407		4	0	0	0	0	0.121434	0.195884	0.422833	0.0572336	0.137218	0	0.187432	0
	chr04:17790057-17790933	Chr04G0089	+	LFt_00024113	2	RLC class	Intergenic								0.0975881	0	0	0	0	0.0999986	0.101599	0.277578	0.318114	0.123394	0.357263	0.441192			0	0	0	0	0.0839658	0	0.291303	0.316004	0.193886	0	0.132418	0.0988894
	chr04:17812639-17813659	Chr04G0090	-	RTt_00027014	1	RLC class	Intergenic								0.164197	0.318048	0.248799	0.223008	0.115863	0.224201	0	0	0	0	0	0			0	0.0574994	0.32394	0.426554	0	0	0	0	0	0	0	0
	chr04:17881273-17883899	Chr04G0091	+	RTt_00024316 RTt_00024317 LFt_00024118	2	RLC class	NAT(IRGSP,MSU)	[GC_rich 17881252..17881274. 657][GC_rich 17881252..17881274. 657][ORSiTETNOOT00010 17882392..17882604. 1907][ORSiTETNOOT00010 17882392..17882604. 1871][ORSiTETNOOT00010 17882392..17882604. 981][ORSiTETNOOT00126 17882624..17882774. 1907][ORSiTETNOOT00126 17882624..17882774. 1871][ORSiTETNOOT00126 17882624..17882774. 981][ORSiTETNOOT00131 17882647..17882774. 1907][ORSiTETNOOT00131 17882647..178827…	chr04:17883068	+	46		[17883068 46.0 04P0518]		2.75675	3.31814	4.24456	2.79354	2.74617	2.60787	0.0598242	0.161475	0.309793	0.0977267	0.473479	0.19395			0.743329	0.814663	1.30652	1.12168	0.0168481	0.0273982	0.0590731	0.0318757	0.0366077	0	0	0
	chr04:17946339-17947262	Chr04G0092	-	RTt_00027029	1	RHC class	NAT(MSU)	[ORSiTEMT05300006 17946512..17946778. 923]							0.12411	0	0	0.675252	0.131521	0.381335	0	0	0.0669733	0.0781546	0	0.139492	2		0.141883	0	0	0.0602485	0	0	0	0	0	0	0	0
	chr04:18284857-18286100	Chr04G0093	-	RTt_00027051 LFt_00026823	1	RLC class	NAT(IRGSP)								0.648415	1.15446	0.623329	1.35231	1.21329	0.970435	0.88286	0.885757	0.537076	0.501872	1.73447	0.559533	8	10	0.24894	0.121495	0	0.187325	0	0	1.54981e-06	7.86815e-06	0.249374	0.111533	0	0.0423968
	chr04:18285331-18286388	Chr04G0094	+	RTt_00024339 LFt_00024145	1	RLC class	NAT(IRGSP)								0.988768	0.766111	0.624257	0.969918	0.639578	0.383938	0.972316	1.02839	0.828873	0.760409	1.55836	1.11009		10	6.58457e-06	0.2433	0.105717	0.237941	0.0466012	0	0.203281	0.0439678	0	0	0	0
	chr04:18476582-18478490	Chr04G0095	+	LFt_00024153 RTt_00024349	1	RLC class	NAT(MSU)	[(CAAAC)n 18476688..18476718. 1750][(CAAAC)n 18476688..18476718. 1906]							1.18853	0.771408	1.15384	0.783343	0.641433	0.801247	0.422581	0.188487	0.7462	0.58202	0.424422	0.518615		5	1038.43	616.347	736.295	574.876	190.634	158.133	254.487	324.548	0.151269	0.0338275	0.0344373	0.180023
	chr04:18532215-18532511	Chr04G0096	-	LFt_00026844	1	RLC class	Intergenic								3.41328	3.65177	3.48884	3.67557	1.90881	2.64733	2.73079	2.74506	2.02964	4.01935	1.9962	3.05394		6	0.40983	1.22844	1.8683	0.366255	0.68882	0	0.866216	0.96137	2.11953	0	0	0
	chr04:18714009-18714529	Chr04G0097	+	RTt_00024373	1	RLC class	Intergenic	[ORSgTERT00100010 18713969..18714261. 561][ORSgTERT00100351 18714131..18714276. 520]							0.139606	0.328995	2.39259	0	0	0	0	0	0	0	0	0	11		0	0	0	0.130918	0	0	0	0	0	0	0	0
	chr04:18720133-18721724	Chr04G0098	-	RTt_00027084 LFt_00026857	1	RLC class	NAT(IRGSP,MSU)	[ORSgTEMT02000006 18719955..18720144. 1770][ORSgTEMT01701647 18720217..18720373. 1591][ORSgTEMT01701647 18720217..18720373. 1336][ORSiTEMT01100061 18720287..18720384. 1591][ORSiTEMT01100061 18720287..18720384. 1266][(CGG)n 18720567..18720595. 1591][(CGG)n 18720567..18720595. 1234][(CGG)n 18720697..18720761. 1591][(CGG)n 18720697..18720761. 1234][(CGG)n 18721280..18721444. 1591][(CGG)n 18721280..1…	chr04:18720354	-	52		[18720172 48.0 04M0517][18720354 52.0 04M0518]		16.5834	12.2884	12.3721	7.81588	7.1513	6.12703	0.180865	0.121533	0.653856	0.436647	0.516616	0	3		3.34884	4.25291	2.77647	1.84487	0	0.0458502	1.07018e-05	0	0.0620141	0	0	0
	chr04:19217335-19217591	Chr04G0099	+	RTt_00024423 LFt_00024227	1	RLC class	Intergenic		chr04:19217419	+	951.9	[19217374 44.2 04P0934][19217419 951.9 04P0935][19217429 475.6 04P0936]	[19217427 792.4 04P0621]	[19217427 815.7 04P0630]	3.89609	1.61881	0.771515	0.948583	2.23368	4.06044	4.83989	1.51292	0.825159	1.83241	1.24219	4.77353	3	9	6.29743	6.47027	4.80333	2.09652	2.99974	1.94542	2.47882	3.25427	0	0	0	0
	chr04:19320145-19320821	Chr04G0100	-	LFt_00026884	1	RLC class	NAT(MSU)								0	0	0	0	0	0.0964386	0	0.0891424	0.204399	0.356881	0.172278	0.63791			0	0	0	0.0900462	0.0810517	0.130259	0	0.152554	0	0	0	0
	chr04:19404178-19404779	Chr04G0101	-	LFt_00026894	1	RLC class	Intergenic								0.44648	0.0654634	0.572834	0.996788	0.17887	0.572007	1.16213	1.22232	1.76349	0.918894	1.48144	1.64374	12		0.433653	0.461687	0.4842	0.211909	0.478504	0.383509	0.207132	0.359842	2.79321	1.12434	1.37353	1.31068
	chr04:19442279-19443343	Chr04G0102	-	LFt_00026897 RTt_00027123	1	RLC class	NAT(MSU)	[(CGG)n 19443059..19443199. 1050][(CGG)n 19443059..19443199. 988]							0.968131	0.794517	0.453087	0.773807	0.844187	0.641539	0.77082	0.543376	0.184203	0.716829	0.573268	0.639557	1	2	0.30353	0	0.0521301	0	0	0.0371644	0.0801917	0	0	0	0	0
	chr04:19903860-19910407	Chr04G0103	-	RTt_00027159 LFt_00026930 RTt_00027160	1	RLC class	NAT(IRGSP)	[ORSiTETN00200010 19904023..19904115. 0][ORSiTETN00200010 19904023..19904115. 0][ORSiTETN00200010 19904023..19904115. 0][ORSgOTOT00000119 19904294..19904359. 0][ORSgOTOT00000119 19904294..19904359. 0][ORSgOTOT00000119 19904294..19904359. 0][ORSgOTOT00000722 19904296..19904369. 0][ORSgOTOT00000722 19904296..19904369. 0][ORSgOTOT00000722 19904296..19904369. 0][AT_rich 19904397..19904434. 0][AT_rich…	chr04:19909913	-	89	[19909840 33.5 04M0867][19909913 89.0 04M0868][19910104 72.0 04M0869][19910309 84.0 04M0870]	[19909913 47.0 04M0596][19910309 63.0 04M0597]		2.9767	4.57818	2.61937	3.14401	2.44476	2.96571	4.07438	2.98079	3.13931	5.05634	4.36411	3.26084			0.186713	0.740397	0.695255	0.581001	0.235774	0.0762548	0.164544	0.222491	0.105263	0.494328	0.718914	0.107376
	chr04:19906926-19907738	Chr04G0104	+	LFt_00024298 RTt_00024493	1	RLC class	NAT(IRGSP)	[GC_rich 19907303..19907351. 733][GC_rich 19907303..19907351. 780]							0.850607	0.981962	0.879866	0.344672	0.328487	0.237565	0.760622	1.25672	1.25724	1.35548	1.30833	0.569054	3		0.000103176	0.0807009	6.28024e-08	0	0	0.0538596	2.68222e-07	0.188961	0.151939	0	0	0
	chr04:20679905-20680708	Chr04G0106	-	RTt_00027243 LFt_00027012	1	RHC class	NAT(MSU)								1.47647	1.9035	1.68024	0.855459	0.825534	1.1144	1.84985	2.43826	0.578692	1.34665	1.06741	0.711229	9	2	0.96799	0.48666	0.2278	0.0748989	0	0.10826	0.233728	0	0.611034	1.33227	2.39958	0.233738
	chr04:20821859-20822485	Chr04G0107	-	RTt_00027257	1	RLC class	NAT(MSU)								1.78682	1.23157	0.599097	0.432651	0.560845	0.430862	1.31315	1.49828	0.686257	1.06414	1.15442	1.30833	3	3	0.234235	1.30661	0.711095	1.10069	0.361057	0.434479	0.703908	0.424427	0.419346	0.140665	0.859203	0.106942
	chr04:20838360-20839087	Chr04G0108	-	RTt_00027258	2	RLC class	Intergenic	[ORSgTEMT02400240 20838884..20838957. 0][ORSgTEMT02400053 20838899..20838955. 0]							0	0.349984	0.339093	0.615602	0.956358	0.456298	0	0.2858	0	0	0.135832	0.169024	6		0.322403	0.759046	1.12752	0.415704	0.126008	0.301478	0.325776	0.472776	0	0	0	0.154635
	chr04:21460751-21461420	Chr04G0111	+	LFt_00024454	1	RLC class	Intergenic	[(GGGAA)n 21460864..21460901. 669]							0	0	0	0	0	0	0.298328	0.271516	0	0.120747	0.0874193	0.215843			0	0.0992134	0	0.0913262	0.164454	0.132119	0	0.0773755	0	0	0	0
	chr04:21495317-21498464	Chr04G0112	+	RTt_00024654 RTt_00024655 RTt_00024656 LFt_00024455 LFt_00024456	3	RHC class	Intergenic	[(CGG)n 21495541..21495712. 0][(CGG)n 21495541..21495712. 799][(CGG)n 21495541..21495712. 1957][(CGG)n 21495541..21495712. 643][(CGG)n 21495541..21495712. 1801][(CGG)n 21495655..21495755. 0][(CGG)n 21495655..21495755. 799][(CGG)n 21495655..21495755. 1957][(CGG)n 21495655..21495755. 616][(CGG)n 21495655..21495755. 1774][(AGGGGG)n 21495756..21495797. 0][(AGGGGG)n 21495756..21495797. 799][(AGGGGG)n …	chr04:21498412	+	58	[21498383 44.0 04P1267]		[21498412 58.0 04P0841]	8.25153	5.07028	8.61217	6.28109	5.08072	1.98939	4.01568	7.26306	7.41903	5.19425	4.55898	2.76602			0.762545	0.383362	0.412151	0.300457	0.342525	0.139196	0.233441	0.251971	0.745671	0.333502	0.424393	0.253548
	chr04:21634583-21635486	Chr04G0113	-	LFt_00027097	1	RHC class	NAT(IRGSP,MSU)	[(CGG)n 21635348..21635392. 903][(GAA)n 21635447..21635506. 923]	chr04:21634571	-	46		[21634571 46.0 04M0774]		1.53157	1.70832	1.45125	1.82347	1.55584	1.56865	0.398653	0.958297	1.03344	1.44697	1.168	0.860934		8	0.291507	0.33436	0.627163	0.557165	0.166139	0.0894198	0.289491	0.0522248	0	0.0835562	0.170125	0.190573
	chr04:22028124-22029063	Chr04G0117	+	LFt_00024495	1	RLC class	Intergenic	[ORSgTEMT00600331 22027944..22028266. 1120]							0	0	0.069024	0.0825616	0.192979	0.0621823	0.126429	0.170793	0.196532	0.152912	0.22225	0.0682259			0.0694661	0.254713	0.23898	0.117968	0.158192	0.170369	0.321719	0.099475	0.118306	0	0.242398	0
	chr04:22176090-22178576	Chr04G0120	+	LFt_00024507	2	RLC class	NAT(MSU)	[GC_rich 22176820..22176853. 1706][GC_rich 22177341..22177378. 1706][GC_rich 22177420..22177442. 1706][GC_rich 22177528..22177559. 1706][ORSgTETNOOT00012 22177933..22178079. 0][ORSiTEMT01000003 22177939..22178118. 638]	chr04:22177904	+	100			[22177904 100.0 04P0878]	0	0.0263255	0	0.0614491	0.0239747	0	0.806072	1.35107	0.195134	0.742338	0.625031	0.763016		3	0.133305	0.0482703	0.0682734	0.112571	0	0	0	0.0188839	0	0	0	0
	chr04:22274448-22277016	Chr04G0121	+	LFt_00024526 LFt_00024527	5	RLC class	Intergenic								0	0	0.240293	0.0717757	0.0559403	0	0.440358	0.491371	0.743485	0.442111	0.794036	0.896012			0	0.0459421	0.086402	0.21345	0.266196	0.0923989	0.265777	0.35912	0	0.0564846	0.0575029	0.0429429
	chr04:22381470-22383082	Chr04G0122	+	LFt_00024553	2	RHC class	NAT(IRGSP,MSU)								0.0350118	0	0	0.047363	0.0369399	0.035845	0.0729111	0.0977399	0	0.131892	0.192232	0.156741			2.77009e-05	9.52746e-07	9.82871e-07	3.8017e-06	0.0306059	0.0248228	0.000721937	0	0.0673199	0	0.229888	0
	chr04:22408580-22409192	Chr04G0123	+	RTt_00024756	1	RLC class	NAT(IRGSP)	[ORSiTETNOOT00010 22408146..22408586. 1047]							0.108658	0.254782	0.24779	0.298389	0.116026	0.222721	0	0	0	0	0	0			0.120822	0	0	0	0	0	0	0	0	0	0	0
	chr04:22409190-22410278	Chr04G0124	-	LFt_00027203	1	RHC class	NAT(IRGSP)	[ORSgTETNOOT01481 22410045..22410271. 1088]							1.61762	0.88065	0.804058	0.548787	1.33672	1.29412	0.315798	0.283541	0.435509	0.190754	0.138779	0.113427	3		0.116388	0.372179	0.399604	0.740117	0	0.0356108	0.153671	0.0415476	0	0	0	0
	chr04:22410299-22411065	Chr04G0125	+	RTt_00024757	2	RLC class	NAT(IRGSP)								0.272662	0.956238	0.828133	0.497398	0.387072	0.372493	0	0	0.0986292	0.114834	0	0.102615	9		0.306378	0.189052	0.17669	0.261246	0	0.125951	0	0	0	0	0	0
	chr04:22410890-22411237	Chr04G0126	-	RTt_00027439	1	RLC class	NAT(IRGSP)	[ORSiTETNOOT00120 22411192..22411306. 416]							0.294771	0	1.70353	1.25156	2.91591	0.606982	0	0	0	0	0	0	5		0.893832	0.581455	0.266864	0.261578	0	0	0	0	0	0	0.455942	0
	chr04:22546795-22547406	Chr04G0127	+	LFt_00024578 RTt_00024777	1	RLC class	Intergenic	[ORSgTETN00200003 22546671..22546805. 736][ORSiTERT00400004 22546813..22546866. 611][ORSiTERT00400004 22546813..22546866. 0][ORSiTERT00400008 22546869..22546944. 611][ORSiTERT00400008 22546869..22546944. 0][(GGA)n 22547011..22547062. 611][(GGA)n 22547011..22547062. 315][ORSiTERTOOT00056 22547375..22547424. 629]	chr04:22547259	+	432.3	[22547179 283.0 04P1428][22547200 64.0 04P1429][22547216 195.0 04P1430][22547241 246.0 04P1431][22547259 432.3 04P1432][22547274 407.7 04P1433][22547284 33.0 04P1434]	[22547224 40.0 04P1021][22547241 60.0 04P1022][22547259 149.3 04P1023][22547274 202.5 04P1024]	[22547179 192.5 04P0930][22547200 69.0 04P0931][22547224 100.0 04P0932][22547241 107.0 04P0933][22547259 314.6 04P0934][22547274 428.0 04P0935]	1.46661	6.68262	2.1311	1.5698	4.06954	5.67563	5.82872	11.1017	8.95465	14.0712	13.2028	9.05917	10	11	0.726574	1.57801	0.105111	0.517583	1.58864	1.27376	0.971185	1.31789	0.435463	0	1.33834	0.333155
	chr04:22814129-22815047	Chr04G0128	-	RTt_00027474 LFt_00027245	1	RLC class	NAT(IRGSP,MSU)								0.7462	0.874554	1.21533	0.302019	0.227578	0.653303	1.55377	1.10987	1.56988	2.02211	1.69515	0.549839	11		0.964495	0.408619	0.25545	0.288094	0.208301	0.136582	0.196471	0.159555	0.634835	0	0.173429	0.194274
	chr04:22821827-22822662	Chr04G0129	-	RTt_00027475	1	RLC class	NAT(IRGSP,MSU)								0.0706277	0.0822941	0.160683	0.192468	0.374747	0.0723444	0.735334	0.398533	0.458095	0.445178	0.710988	0.39744			1.68686	0.738701	1.17671	2.52714	0.12237	0.148033	0.106515	0.346035	0.27667	0	0.566872	0.0705563
	chr04:22825100-22826692	Chr04G0130	+	LFt_00024603	1	RLC class	NAT(IRGSP,MSU)	[(GGAGA)n 22825368..22825484. 1592][(CGGGGG)n 22826567..22826685. 1592][(CGGG)n 22826590..22826678. 1592][(CGGG)n 22826687..22826786. 1686]							1.09732	1.04646	0.622662	0.741804	0.680728	0.627778	0.470474	0.900245	0.658105	0.607711	0.767867	0.649907			1.46528	1.50128	1.9922	2.50997	0.790571	1.12255	1.45757	1.84124	1.05347	0.332587	0.931103	0.442491
	chr04:22925950-22926780	Chr04G0131	+	RTt_00024815	1	RLC class	NAT(MSU)	[GC_rich 22925971..22926006. 830][(CGG)n 22926144..22926310. 830]							0.284746	0.663621	0	0.194013	0.377746	0.583339	0	0.0669589	0	0.0897456	0	0.0801238	10		0.16187	0	0.0697502	0.0688237	0	0	0.0536674	0	0	0	0	0
	chr04:23300709-23301260	Chr04G0133	+	LFt_00024665	1	RLC class	Intergenic								0	0	0	0	0	0	0.265314	0.121914	0.139255	0.808299	0	0.144682		6	0	0.131157	0	0	0	0	0	0.102171	0	0.172607	0	0
	chr04:23580342-23584913	Chr04G0134	+	LFt_00024682 RTt_00024877	1	RLC class	NAT(IRGSP,MSU)	[(CGG)n 23580238..23580404. 4676][GC_rich 23581622..23581666. 4571][GC_rich 23581622..23581666. 1640][(GA)n 23584835..23584892. 4571][(GA)n 23584835..23584892. 0]							0.0622634	0.180483	0.247839	0	0.0983432	0.0953898	1.03849	0.407707	1.20494	1.5273	0.856975	0.523595		12	0.0398381	0.114554	0.164099	0.111686	0.198447	0.162463	0.150181	0.198322	0	0	0	0
	chr04:23592371-23593553	Chr04G0135	+	LFt_00024683	2	RLC class	Intergenic	[ORSiTETN00300002 23592154..23592432. 1129][ORSiTETN00300002 23592154..23592379. 1129][ORSiTERT00200153 23592929..23593254. 911][ORSiTETN00300002 23593269..23593454. 1368][ORSiTERT00400041 23593486..23593549. 180]							0.0503808	0.175534	0.171717	0.136731	0.106576	0.154772	0.262281	0.32967	0.325524	0.12674	0.0922082	0			0.174013	0.0529923	0.248931	0.196717	0.175484	0.106481	0.382913	0.248462	0.292928	0.0655062	0.0666871	0
	chr04:23612323-23613553	Chr04G0136	-	LFt_00027370 RTt_00027601	1	RHC class	Intergenic		chr04:23612469	-	800	[23612405 119.0 04M1508][23612471 429.0 04M1509]	[23612405 119.0 04M1068][23612469 800.0 04M1069]	[23612471 129.0 04M0994]	17.55	11.5622	8.44639	11.288	5.83354	9.29027	2.28863	3.75569	2.21445	3.93968	4.15131	4.24748	1		2.91397	3.6931	2.86961	3.52111	0.366858	0.296976	0.142381	0.115456	1.53799	0.910411	0.185365	0.13843
	chr04:23818284-23819526	Chr04G0137	-	LFt_00027405 RTt_00027638	1	RLC class	NAT(IRGSP,MSU)	[ORSgTEMT02400224 23818172..23818291. 1075][ORSiOTOT00000050 23818405..23818565. 962][ORSiOTOT00000050 23818405..23818565. 1234][(GGAA)n 23818579..23818620. 962][(GGAA)n 23818579..23818620. 1234][(CGG)n 23818740..23818865. 962][(CGG)n 23818740..23818865. 1234]							0.176661	0.890297	0.533941	0.400231	0.436598	0.662575	0.183936	0	0.317581	0.148276	0.269447	0.198457	10		2.78838e-06	0.128212	0.123566	0.123906	0	0	0.0661871	1.61101e-06	0.0838629	0	0	0
	chr04:23899047-23899859	Chr04G0138	+	RTt_00024909	1	RHC class	Intergenic								0.512913	0.0854133	0.250094	0.0998927	0.0777903	0.600457	0.152575	0	0.158497	0.184796	0.134114	0.0824997	1		0.0832032	0.306323	0.071734	0.283093	0	0	0	0.119564	0	0.192831	0.0981538	0.0733008
	chr04:23904616-23905120	Chr04G0139	-	RTt_00027656 LFt_00027421	1	RLC class	Intergenic								3.84946	3.1843	2.33863	3.4899	3.78648	5.16624	1.39784	1.34525	1.52021	0.858014	2.49599	7.33137		10	0	0.15039	0	0	0.124825	0	0.215182	0.117093	2.99972	1.00622	0	0.458993
	chr04:23980505-23981268	Chr04G0140	-	LFt_00027433	1	RHC class	Intergenic	[ORSiTETNOOT00109 23981121..23981659. 1154][ORSiTETNOOT00010 23981220..23981667. 1162]							1.19442	0.650414	0.634408	0.652177	0.846242	0.571016	0.082902	0	0.431127	0.401926	0.145747	0.538463			1.71144	0.996905	0.77754	1.22699	0.275298	0	0.0598353	0.1945	0.156702	0.105128	0	0.0799242
	chr04:24058894-24059860	Chr04G0141	-	LFt_00027444	1	RLC class	NAT(IRGSP,MSU)	[ORSgTEMT01701705 24059010..24059163. 966][(CGG)n 24059775..24059816. 966]							0.702968	0.61312	0.266355	0.398123	0.558391	0.899917	0.731912	0.219579	0.252728	0.442503	1.07218	0.329027	3	10	1.07377	0.553286	0.69234	0.569667	0.152714	0.0822619	0	0.0480221	0.456078	0.382465	0.077872	0.116309
	chr04:24080087-24080776	Chr04G0142	+	LFt_00024733	1	RLC class	Intergenic								0	0	0	0	0	0	0.381573	0.520304	0	0.231558	0.0838581	0.103463		2	0	0	0	0.0877618	0.078956	0	0	0.0743169	0	0	0.123935	0
	chr04:24293919-24295263	Chr04G0144	-	RTt_00027720	1	RLC class	NAT(IRGSP,MSU)	[ORSiOTOT00000037 24293864..24294075. 1400]							0.431843	0.455123	0.490296	0.212613	0.953324	0.40195	0.122631	0.0365776	0	0.0493194	0.107775	0.0439672	5		0.221281	0.0978111	0.428698	0.269646	0.0342781	8.38953e-06	0.149836	2.96045e-05	0.0756504	0	0.051667	0
	chr04:24329422-24329925	Chr04G0145	+	LFt_00024766	1	RLC class	Intergenic	[ORSgTEMT00900663 24329886..24330304. 882]							0	0	0	0	0	0.151106	0.460466	0.141923	0.161752	1.12482	0.134944	0.167896		6	0	0	0	0	0.125217	0	0	0	0	0	0.205598	0
	chr04:24503183-24505148	Chr04G0146	-	RTt_00027743 LFt_00027503	1	RLC class	NAT(IRGSP,MSU)								0.317887	0.323978	0.346617	0.172505	0.241399	0.161727	0.0659325	0.088297	0.0339737	0.158965	0.174152	0.0354153			0.327414	0.215755	0.101685	0.201162	0.111568	0.181248	0.195422	0.242636	0	0.0326833	0	0
	chr04:24539781-24541684	Chr04G0147	+	RTt_00024996	1	RLC class	NAT(IRGSP,MSU)								0.105549	0.213693	0.119742	0.17817	0.111206	0.270119	0.0824279	0.195936	0.0848636	0.297924	0.0965841	0.117972			0.277467	0.447084	0.658385	0.547014	0.046239	0.0751063	0.0607362	0.0655781	0	0.0338878	0	0.0257635
	chr04:24672643-24673186	Chr04G0149	-	LFt_00027527	1	RLC class	Intergenic	[GC_rich 24673011..24673031. 543]	chr04:24672612	-	42	[24672612 42.0 04M1727]			0	0	0	0	0	0	1.35729	0.624247	2.85122	6.45287	8.71105	4.44294		11	0	0	0.124722	0	0.222459	0.444572	0.480342	0.313314	0.791016	0	0	0.268966
	chr04:24755914-24756548	Chr04G0150	-	RTt_00027769	1	RLC class	NAT(MSU)		chr04:24755927	-	37		[24755927 37.0 04M1245]		0.825442	3.38411	1.88173	0.990628	2.64186	1.48033	0	0	0	0	0	0	7		0.575502	1.81807	1.79639	0.589878	0	0.0711403	0	0	0	0	0	0
	chr04:24805833-24807080	Chr04G0151	-	LFt_00027541	1	RLC class	NAT(IRGSP,MSU)	[(CGGGGG)n 24806573..24806629. 1247]							0.514663	0.348249	0.438342	0.290554	0.407774	0.636753	0.200953	0.28002	0.368965	0.323408	0.274731	0.0961199			0.156008	1.12392	0.914681	0.843737	0.0685194	0.0407321	0.0886285	0.142745	0	0	0	0
	chr04:24967224-24967817	Chr04G0152	-	RTt_00027809 LFt_00027574	1	RLC class	Intergenic	[GC_rich 24967720..24967749. 593][GC_rich 24967720..24967749. 528]							0.408705	0.8022	0.784262	0.376143	1.46959	1.27364	0.567541	0.392248	0.149194	0.346156	0.374227	0.619808	5		0	0.706093	0.219355	0.107989	0.195162	0.156366	0.253368	0.275145	0	0	0	0
[truncated: 1,595 more rows]

## Sheet: Table S6.
	Table S6. List of miRNAs analyzed in this study and their expression level in rice.
		MicroRNA name	Sequence (5'→3')	Length	Normalized Reads (RP40M)
					Root						Shoot
					-N_0 day	-N_1 day	-N_3 day	-N_5 day	-N_7 day	NC	-N_0 day	-N_1 day	-N_3 day	-N_5 day	-N_7 day	NC
[truncated: 273 more rows]

## Sheet: Table S7.
	Table S7. List of miRNA target genes identified by Degradome sequencing.					Table S7. List of microRNA-targeted genes identified by Degradome-Seq
[truncated: 101 more rows]

[truncated: 1 more sheets: Table S8.]
